# Supplementary material for: Engineering interfacial sulfur migration in transition-metal sulfide enables low overpotential for durable hydrogen evolution in seawater
Source: Nat Commun. 2024 Jul 22;15:6154. doi: 10.1038/s41467-024-50535-2 (PMC11263604; doi:10.1038/s41467-024-50535-2)
Supplement: Supplementary file 3 — source data [file 41467_2024_50535_MOESM3_ESM.xlsx]

## Sheet: Figure 1a
Figure 1a-XRD
6	17
6.02	14
6.04	13
6.06	11
6.08	18
6.1	10
6.12	20
6.14	18
6.16	16
6.18	18
6.2	17
6.22	16
6.24	10
6.26	17
6.28	12
6.3	15
6.32	21
6.34	14
6.36	10
6.38	15
6.4	16
6.42	9
6.44	14
6.46	10
6.48	15
6.5	18
6.52	15
6.54	17
6.56	14
6.58	17
6.6	13
6.62	17
6.64	12
6.66	12
6.68	8
6.7	15
6.72	11
6.74	10
6.76	18
6.78	14
6.8	16
6.82	16
6.84	17
6.86	13
6.88	21
6.9	17
6.92	15
6.94	19
6.96	22
6.98	24
7	24
7.02	13
7.04	20
7.06	14
7.08	18
7.1	16
7.12	14
7.14	9
7.16	20
7.18	13
7.2	18
7.22	19
7.24	12
7.26	16
7.28	21
7.3	19
7.32	14
7.34	18
7.36	17
7.38	21
7.4	19
7.42	23
7.44	15
7.46	19
7.48	13
7.5	16
7.52	19
7.54	13
7.56	19
7.58	23
7.6	19
7.62	16
7.64	10
7.66	13
7.68	18
7.7	12
7.72	12
7.74	10
7.76	20
7.78	17
7.8	18
7.82	13
7.84	13
7.86	13
7.88	15
7.9	20
7.92	18
7.94	19
7.96	23
7.98	19
8	17
8.02	15
8.04	19
8.06	14
8.08	25
8.1	19
8.12	23
8.14	25
8.16	18
8.18	13
8.2	16
8.22	22
8.24	20
8.26	28
8.28	24
8.3	16
8.32	20
8.34	17
8.36	19
8.38	12
8.4	13
8.42	23
8.44	26
8.46	21
8.48	16
8.5	21
8.52	17
8.54	33
8.56	24
8.58	15
8.6	9
8.62	14
8.64	21
8.66	19
8.68	17
8.7	17
8.72	17
8.74	21
8.76	20
8.78	16
8.8	21
8.82	19
8.84	15
8.86	19
8.88	20
8.9	25
8.92	18
8.94	21
8.96	17
8.98	19
9	17
9.02	25
9.04	20
9.06	17
9.08	20
9.1	24
9.12	18
9.14	20
9.16	21
9.18	17
9.2	17
9.22	11
9.24	23
9.26	13
9.28	22
9.3	19
9.32	20
9.34	16
9.36	20
9.38	18
9.4	26
9.42	13
9.44	13
9.46	21
9.48	15
9.5	24
9.52	13
9.54	20
9.56	22
9.58	27
9.6	22
9.62	23
9.64	23
9.66	22
9.68	21
9.7	16
9.72	27
9.74	16
9.76	19
9.78	24
9.8	19
9.82	22
9.84	20
9.86	24
9.88	32
9.9	27
9.92	20
9.94	20
9.96	22
9.98	22
10	18
10.02	24
10.04	26
10.06	25
10.08	22
10.1	21
10.12	17
10.14	13
10.16	24
10.18	28
10.2	24
10.22	22
10.24	19
10.26	28
10.28	32
10.3	17
10.32	21
10.34	18
10.36	19
10.38	22
10.4	18
10.42	21
10.44	19
10.46	22
10.48	16
10.5	25
10.52	22
10.54	24
10.56	14
10.58	26
10.6	16
10.62	27
10.64	22
10.66	25
10.68	24
10.7	19
10.72	20
10.74	27
10.76	21
10.78	23
10.8	31
10.82	19
10.84	28
10.86	19
10.88	23
10.9	23
10.92	17
10.94	20
10.96	27
10.98	17
11	25
11.02	15
11.04	25
11.06	20
11.08	24
11.1	23
11.12	23
11.14	22
11.16	25
11.18	19
11.2	25
11.22	19
11.24	21
11.26	19
11.28	19
11.3	20
11.32	18
11.34	26
11.36	23
11.38	17
11.4	19
11.42	23
11.44	16
11.46	22
11.48	26
11.5	20
11.52	20
11.54	23
11.56	16
11.58	12
11.6	19
11.62	26
11.64	21
11.66	27
11.68	23
11.7	28
11.72	19
11.74	15
11.76	24
11.78	19
11.8	23
11.82	25
11.84	16
11.86	17
11.88	18
11.9	18
11.92	27
11.94	19
11.96	16
11.98	25
12	22
12.02	17
12.04	19
12.06	28
12.08	21
12.1	22
12.12	21
12.14	26
12.16	26
12.18	23
12.2	20
12.22	27
12.24	25
12.26	28
12.28	26
12.3	23
12.32	32
12.34	26
12.36	26
12.38	24
12.4	21
12.42	29
12.44	22
12.46	24
12.48	25
12.5	20
12.52	27
12.54	28
12.56	21
12.58	21
12.6	18
12.62	21
12.64	29
12.66	25
12.68	25
12.7	22
12.72	32
12.74	27
12.76	29
12.78	25
12.8	27
12.82	30
12.84	29
12.86	25
12.88	23
12.9	29
12.92	37
12.94	23
12.96	25
12.98	28
13	27
13.02	24
13.04	20
13.06	24
13.08	23
13.1	19
13.12	21
13.14	25
13.16	28
13.18	29
13.2	27
13.22	26
13.24	25
13.26	27
13.28	24
13.3	30
13.32	28
13.34	25
13.36	27
13.38	26
13.4	23
13.42	29
13.44	24
13.46	24
13.48	22
13.5	30
13.52	28
13.54	27
13.56	30
13.58	33
13.6	25
13.62	21
13.64	25
13.66	20
13.68	29
13.7	29
13.72	26
13.74	24
13.76	25
13.78	24
13.8	27
13.82	23
13.84	30
13.86	26
13.88	20
13.9	24
13.92	29
13.94	30
13.96	28
13.98	32
14	36
14.02	39
14.04	30
14.06	24
14.08	35
14.1	35
14.12	32
14.14	26
14.16	30
14.18	29
14.2	26
14.22	25
14.24	27
14.26	23
14.28	29
14.3	27
14.32	35
14.34	32
14.36	30
14.38	31
14.4	23
14.42	30
14.44	27
14.46	26
14.48	27
14.5	22
14.52	22
14.54	30
14.56	34
14.58	34
14.6	22
14.62	19
14.64	26
14.66	23
14.68	29
14.7	29
14.72	39
14.74	27
14.76	35
14.78	25
14.8	26
14.82	30
14.84	38
14.86	40
14.88	27
14.9	21
14.92	25
14.94	26
14.96	28
14.98	36
15	30
15.02	30
15.04	35
15.06	34
15.08	33
15.1	31
15.12	38
15.14	28
15.16	26
15.18	25
15.2	33
15.22	30
15.24	26
15.26	37
15.28	36
15.3	36
15.32	30
15.34	33
15.36	42
15.38	34
15.4	27
15.42	37
15.44	29
15.46	27
15.48	32
15.5	26
15.52	27
15.54	25
15.56	31
15.58	38
15.6	44
15.62	38
15.64	35
15.66	36
15.68	36
15.7	36
15.72	35
15.74	35
15.76	30
15.78	34
15.8	34
15.82	34
15.84	37
15.86	42
15.88	32
15.9	34
15.92	43
15.94	38
15.96	29
15.98	42
16	47
16.02	30
16.04	25
16.06	31
16.08	37
16.1	40
16.12	39
16.14	37
16.16	41
16.18	37
16.2	38
16.22	42
16.24	42
16.26	37
16.28	29
16.3	44
16.32	42
16.34	37
16.36	35
16.38	26
16.4	31
16.42	42
16.44	39
16.46	38
16.48	39
16.5	31
16.52	34
16.54	34
16.56	37
16.58	41
16.6	36
16.62	40
16.64	46
16.66	40
16.68	41
16.7	36
16.72	31
16.74	33
16.76	38
16.78	36
16.8	40
16.82	45
16.84	36
16.86	29
16.88	35
16.9	37
16.92	31
16.94	39
16.96	33
16.98	39
17	41
17.02	38
17.04	34
17.06	41
17.08	38
17.1	36
17.12	42
17.14	43
17.16	37
17.18	40
17.2	42
17.22	40
17.24	41
17.26	40
17.28	38
17.3	35
17.32	38
17.34	33
17.36	37
17.38	44
17.4	39
17.42	38
17.44	50
17.46	43
17.48	41
17.5	46
17.52	44
17.54	38
17.56	42
17.58	49
17.6	50
17.62	42
17.64	35
17.66	51
17.68	49
17.7	49
17.72	38
17.74	38
17.76	43
17.78	45
17.8	48
17.82	42
17.84	39
17.86	41
17.88	44
17.9	46
17.92	53
17.94	45
17.96	39
17.98	37
18	39
18.02	47
18.04	42
18.06	36
18.08	35
18.1	45
18.12	43
18.14	41
18.16	42
18.18	43
18.2	48
18.22	39
18.24	37
18.26	38
18.28	33
18.3	37
18.32	43
18.34	46
18.36	40
18.38	39
18.4	38
18.42	38
18.44	36
18.46	42
18.48	42
18.5	38
18.52	47
18.54	48
18.56	49
18.58	42
18.6	43
18.62	47
18.64	51
18.66	52
18.68	47
18.7	43
18.72	50
18.74	46
18.76	49
18.78	49
18.8	49
18.82	47
18.84	51
18.86	59
18.88	54
18.9	41
18.92	38
18.94	40
18.96	41
18.98	47
19	56
19.02	55
19.04	49
19.06	51
19.08	51
19.1	51
19.12	50
19.14	49
19.16	52
19.18	54
19.2	54
19.22	53
19.24	49
19.26	49
19.28	54
19.3	52
19.32	51
19.34	49
19.36	56
19.38	51
19.4	58
19.42	59
19.44	46
19.46	47
19.48	50
19.5	46
19.52	47
19.54	48
19.56	51
19.58	57
19.6	56
19.62	46
19.64	47
19.66	45
19.68	44
19.7	45
19.72	44
19.74	52
19.76	59
19.78	59
19.8	59
19.82	59
19.84	57
19.86	49
19.88	50
19.9	48
19.92	53
19.94	57
19.96	57
19.98	62
20	61
20.02	52
20.04	51
20.06	56
20.08	48
20.1	47
20.12	53
20.14	55
20.16	53
20.18	53
20.2	52
20.22	50
20.24	52
20.26	56
20.28	57
20.3	53
20.32	54
20.34	57
20.36	58
20.38	61
20.4	61
20.42	54
20.44	61
20.46	63
20.48	56
20.5	57
20.52	56
20.54	58
20.56	60
20.58	61
20.6	62
20.62	55
20.64	50
20.66	51
20.68	48
20.7	52
20.72	62
20.74	60
20.76	56
20.78	56
20.8	61
20.82	65
20.84	59
20.86	58
20.88	58
20.9	56
20.92	56
20.94	54
20.96	62
20.98	65
21	60
21.02	61
21.04	60
21.06	58
21.08	57
21.1	53
21.12	54
21.14	55
21.16	57
21.18	63
21.2	61
21.22	59
21.24	55
21.26	52
21.28	63
21.3	68
21.32	60
21.34	65
21.36	75
21.38	69
21.4	63
21.42	57
21.44	59
21.46	61
21.48	63
21.5	57
21.52	49
21.54	54
21.56	54
21.58	58
21.6	61
21.62	59
21.64	60
21.66	59
21.68	59
21.7	59
21.72	63
21.74	64
21.76	71
21.78	70
21.8	77
21.82	83
21.84	77
21.86	80
21.88	77
21.9	65
21.92	77
21.94	85
21.96	80
21.98	71
22	74
22.02	70
22.04	60
22.06	61
22.08	67
22.1	68
22.12	59
22.14	54
22.16	59
22.18	63
22.2	65
22.22	68
22.24	59
22.26	58
22.28	63
22.3	74
22.32	79
22.34	68
22.36	66
22.38	69
22.4	71
22.42	70
22.44	62
22.46	68
22.48	69
22.5	63
22.52	71
22.54	66
22.56	59
22.58	62
22.6	65
22.62	63
22.64	60
22.66	62
22.68	61
22.7	64
22.72	59
22.74	68
22.76	75
22.78	72
22.8	64
22.82	63
22.84	56
22.86	59
22.88	62
22.9	61
22.92	64
22.94	64
22.96	62
22.98	57
23	56
23.02	59
23.04	56
23.06	63
23.08	67
23.1	62
23.12	63
23.14	65
23.16	61
23.18	57
23.2	73
23.22	68
23.24	63
23.26	59
23.28	58
23.3	64
23.32	63
23.34	70
23.36	64
23.38	68
23.4	68
23.42	56
23.44	61
23.46	53
23.48	67
23.5	65
23.52	65
23.54	61
23.56	65
23.58	60
23.6	65
23.62	64
23.64	66
23.66	72
23.68	63
23.7	48
23.72	57
23.74	50
23.76	62
23.78	72
23.8	67
23.82	73
23.84	65
23.86	55
23.88	59
23.9	58
23.92	67
23.94	61
23.96	48
23.98	49
24	55
24.02	52
24.04	54
24.06	59
24.08	58
24.1	50
24.12	54
24.14	63
24.16	69
24.18	58
24.2	64
24.22	55
24.24	62
24.26	64
24.28	54
24.3	58
24.32	70
24.34	64
24.36	62
24.38	62
24.4	52
24.42	60
24.44	51
24.46	55
24.48	61
24.5	63
24.52	63
24.54	58
24.56	63
24.58	58
24.6	58
24.62	69
24.64	67
24.66	58
24.68	61
24.7	60
24.72	61
24.74	65
24.76	63
24.78	57
24.8	51
24.82	52
24.84	61
24.86	47
24.88	50
24.9	57
24.92	44
24.94	58
24.96	60
24.98	61
25	62
25.02	57
25.04	59
25.06	56
25.08	50
25.1	53
25.12	64
25.14	58
25.16	65
25.18	60
25.2	63
25.22	61
25.24	52
25.26	64
25.28	65
25.3	67
25.32	54
25.34	61
25.36	53
25.38	42
25.4	65
25.42	59
25.44	58
25.46	50
25.48	49
25.5	58
25.52	56
25.54	60
25.56	43
25.58	45
25.6	44
25.62	58
25.64	61
25.66	61
25.68	59
25.7	48
25.72	49
25.74	62
25.76	57
25.78	61
25.8	64
25.82	58
25.84	59
25.86	54
25.88	49
25.9	52
25.92	58
25.94	47
25.96	56
25.98	51
26	55
26.02	60
26.04	50
26.06	52
26.08	54
26.1	70
26.12	50
26.14	47
26.16	59
26.18	62
26.2	57
26.22	69
26.24	47
26.26	61
26.28	56
26.3	45
26.32	50
26.34	41
26.36	64
26.38	61
26.4	52
26.42	56
26.44	63
26.46	53
26.48	56
26.5	59
26.52	61
26.54	56
26.56	53
26.58	63
26.6	64
26.62	43
26.64	54
26.66	54
26.68	54
26.7	59
26.72	60
26.74	45
26.76	60
26.78	62
26.8	54
26.82	54
26.84	57
26.86	50
26.88	61
26.9	64
26.92	53
26.94	65
26.96	62
26.98	51
27	42
27.02	58
27.04	55
27.06	58
27.08	49
27.1	63
27.12	73
27.14	60
27.16	46
27.18	59
27.2	60
27.22	52
27.24	67
27.26	61
27.28	57
27.3	47
27.32	50
27.34	48
27.36	51
27.38	53
27.4	49
27.42	50
27.44	50
27.46	55
27.48	46
27.5	47
27.52	53
27.54	64
27.56	48
27.58	52
27.6	52
27.62	52
27.64	62
27.66	43
27.68	50
27.7	46
27.72	48
27.74	44
27.76	53
27.78	49
27.8	60
27.82	66
27.84	57
27.86	52
27.88	57
27.9	48
27.92	42
27.94	59
27.96	56
27.98	45
28	57
28.02	50
28.04	52
28.06	47
28.08	46
28.1	45
28.12	50
28.14	65
28.16	65
28.18	54
28.2	48
28.22	51
28.24	55
28.26	53
28.28	57
28.3	54
28.32	52
28.34	57
28.36	47
28.38	46
28.4	42
28.42	42
28.44	50
28.46	62
28.48	48
28.5	59
28.52	53
28.54	49
28.56	48
28.58	51
28.6	48
28.62	46
28.64	57
28.66	57
28.68	52
28.7	41
28.72	46
28.74	36
28.76	40
28.78	39
28.8	51
28.82	56
28.84	47
28.86	46
28.88	50
28.9	53
28.92	38
28.94	42
28.96	44
28.98	48
29	55
29.02	37
29.04	53
29.06	51
29.08	44
29.1	52
29.12	36
29.14	53
29.16	47
29.18	55
29.2	47
29.22	48
29.24	45
29.26	68
29.28	54
29.3	56
29.32	53
29.34	54
29.36	65
29.38	45
29.4	48
29.42	49
29.44	48
29.46	49
29.48	45
29.5	41
29.52	60
29.54	61
29.56	52
29.58	58
29.6	64
29.62	47
29.64	68
29.66	59
29.68	62
29.7	59
29.72	61
29.74	71
29.76	74
29.78	58
29.8	52
29.82	65
29.84	72
29.86	69
29.88	65
29.9	56
29.92	64
29.94	64
29.96	48
29.98	50
30	62
30.02	73
30.04	69
30.06	47
30.08	52
30.1	50
30.12	64
30.14	52
30.16	56
30.18	43
30.2	51
30.22	57
30.24	53
30.26	65
30.28	60
30.3	48
30.32	60
30.34	60
30.36	62
30.38	61
30.4	57
30.42	62
30.44	59
30.46	56
30.48	44
30.5	58
30.52	59
30.54	41
30.56	48
30.58	43
30.6	53
30.62	58
30.64	56
30.66	55
30.68	45
30.7	35
30.72	35
30.74	43
30.76	46
30.78	56
30.8	56
30.82	61
30.84	51
30.86	43
30.88	61
30.9	55
30.92	58
30.94	54
30.96	73
30.98	74
31	59
31.02	65
31.04	74
31.06	61
31.08	74
31.1	77
31.12	87
31.14	98
31.16	87
31.18	94
31.2	92
31.22	91
31.24	96
31.26	115
31.28	98
31.3	103
31.32	93
31.34	84
31.36	102
31.38	90
31.4	78
31.42	79
31.44	78
31.46	74
31.48	75
31.5	75
31.52	71
31.54	77
31.56	67
31.58	72
31.6	80
31.62	82
31.64	85
31.66	67
31.68	68
31.7	61
31.72	65
31.74	53
31.76	57
31.78	49
31.8	57
31.82	53
31.84	41
31.86	49
31.88	48
31.9	56
31.92	45
31.94	50
31.96	53
31.98	51
32	41
32.02	52
32.04	50
32.06	51
32.08	58
32.1	56
32.12	47
32.14	56
32.16	57
32.18	59
32.2	51
32.22	59
32.24	47
32.26	37
32.28	43
32.3	45
32.32	46
32.34	51
32.36	41
32.38	56
32.4	56
32.42	57
32.44	51
32.46	60
32.48	53
32.5	49
32.52	48
32.54	46
32.56	51
32.58	44
32.6	55
32.62	44
32.64	43
32.66	46
32.68	43
32.7	45
32.72	50
32.74	45
32.76	46
32.78	54
32.8	49
32.82	53
32.84	42
32.86	30
32.88	37
32.9	44
32.92	50
32.94	50
32.96	40
32.98	41
33	45
33.02	43
33.04	39
33.06	44
33.08	45
33.1	37
33.12	43
33.14	48
33.16	52
33.18	50
33.2	41
33.22	38
33.24	42
33.26	36
33.28	38
33.3	35
33.32	41
33.34	36
33.36	44
33.38	41
33.4	36
33.42	46
33.44	49
33.46	46
33.48	48
33.5	48
33.52	37
33.54	35
33.56	43
33.58	45
33.6	38
33.62	37
33.64	41
33.66	37
33.68	41
33.7	45
33.72	45
33.74	43
33.76	36
33.78	32
33.8	34
33.82	38
33.84	44
33.86	32
33.88	34
33.9	43
33.92	28
33.94	28
33.96	37
33.98	34
34	34
34.02	42
34.04	38
34.06	40
34.08	34
34.1	37
34.12	40
34.14	36
34.16	35
34.18	35
34.2	43
34.22	37
34.24	39
34.26	45
34.28	35
34.3	34
34.32	33
34.34	34
34.36	39
34.38	42
34.4	38
34.42	36
34.44	33
34.46	41
34.48	47
34.5	47
34.52	47
34.54	46
34.56	47
34.58	39
34.6	48
34.62	48
34.64	40
34.66	40
34.68	48
34.7	48
34.72	54
34.74	52
34.76	42
34.78	36
34.8	34
34.82	41
34.84	45
34.86	35
34.88	37
34.9	37
34.92	40
34.94	42
34.96	37
34.98	37
35	42
35.02	40
35.04	40
35.06	46
35.08	41
35.1	38
35.12	39
35.14	37
35.16	37
35.18	26
35.2	28
35.22	33
35.24	34
35.26	37
35.28	32
35.3	33
35.32	38
35.34	37
35.36	43
35.38	39
35.4	40
35.42	45
35.44	39
35.46	33
35.48	37
35.5	47
35.52	40
35.54	35
35.56	35
35.58	41
35.6	45
35.62	38
35.64	36
35.66	37
35.68	39
35.7	37
35.72	37
35.74	43
35.76	40
35.78	44
35.8	44
35.82	50
35.84	48
35.86	45
35.88	45
35.9	44
35.92	43
35.94	39
35.96	41
35.98	39
36	43
36.02	41
36.04	35
36.06	37
36.08	41
36.1	47
36.12	45
36.14	37
36.16	34
36.18	41
36.2	43
36.22	43
36.24	49
36.26	48
36.28	45
36.3	46
36.32	41
36.34	33
36.36	39
36.38	38
36.4	32
36.42	38
36.44	36
36.46	34
36.48	39
36.5	36
36.52	40
36.54	41
36.56	36
36.58	36
36.6	43
36.62	42
36.64	36
36.66	38
36.68	37
36.7	38
36.72	42
36.74	41
36.76	39
36.78	38
36.8	39
36.82	42
36.84	33
36.86	28
36.88	33
36.9	39
36.92	43
36.94	42
36.96	41
36.98	37
37	35
37.02	31
37.04	30
37.06	36
37.08	35
37.1	35
37.12	38
37.14	32
37.16	30
37.18	33
37.2	34
37.22	33
37.24	30
37.26	33
37.28	34
37.3	31
37.32	37
37.34	35
37.36	33
37.38	37
37.4	38
37.42	40
37.44	38
37.46	38
37.48	38
37.5	31
37.52	30
37.54	35
37.56	39
37.58	37
37.6	31
37.62	29
37.64	30
37.66	35
37.68	35
37.7	32
37.72	29
37.74	31
37.76	41
37.78	43
37.8	47
37.82	54
37.84	53
37.86	50
37.88	48
37.9	55
37.92	60
37.94	60
37.96	57
37.98	64
38	59
38.02	50
38.04	49
38.06	48
38.08	55
38.1	59
38.12	52
38.14	42
38.16	42
38.18	48
38.2	49
38.22	44
38.24	39
38.26	49
38.28	49
38.3	47
38.32	59
38.34	65
38.36	52
38.38	52
38.4	55
38.42	50
38.44	61
38.46	67
38.48	68
38.5	52
38.52	46
38.54	39
38.56	40
38.58	41
38.6	34
38.62	37
38.64	40
38.66	38
38.68	46
38.7	50
38.72	45
38.74	39
38.76	35
38.78	40
38.8	42
38.82	42
38.84	41
38.86	35
38.88	39
38.9	46
38.92	46
38.94	50
38.96	43
38.98	41
39	38
39.02	35
39.04	35
39.06	41
39.08	36
39.1	39
39.12	44
39.14	33
39.16	38
39.18	42
39.2	45
39.22	41
39.24	40
39.26	34
39.28	35
39.3	49
39.32	48
39.34	42
39.36	40
39.38	42
39.4	51
39.42	54
39.44	46
39.46	47
39.48	43
39.5	36
39.52	38
39.54	40
39.56	45
39.58	41
39.6	36
39.62	45
39.64	43
39.66	39
39.68	36
39.7	36
39.72	33
39.74	34
39.76	36
39.78	40
39.8	41
39.82	38
39.84	39
39.86	37
39.88	41
39.9	43
39.92	36
39.94	39
39.96	41
39.98	42
40	33
40.02	36
40.04	44
40.06	40
40.08	36
40.1	28
40.12	32
40.14	36
40.16	37
40.18	38
40.2	32
40.22	35
40.24	35
40.26	33
40.28	32
40.3	28
40.32	30
40.34	40
40.36	43
40.38	37
40.4	37
40.42	41
40.44	37
40.46	36
40.48	40
40.5	46
40.52	42
40.54	30
40.56	34
40.58	39
40.6	35
40.62	39
40.64	38
40.66	30
40.68	32
40.7	42
40.72	37
40.74	31
40.76	36
40.78	43
40.8	41
40.82	34
40.84	25
40.86	31
40.88	32
40.9	36
40.92	36
40.94	34
40.96	34
40.98	38
41	39
41.02	28
41.04	27
41.06	31
41.08	41
41.1	42
41.12	32
41.14	36
41.16	49
41.18	33
41.2	22
41.22	33
41.24	29
41.26	24
41.28	29
41.3	33
41.32	33
41.34	28
41.36	26
41.38	25
41.4	32
41.42	35
41.44	35
41.46	35
41.48	39
41.5	42
41.52	45
41.54	39
41.56	39
41.58	41
41.6	38
41.62	36
41.64	34
41.66	37
41.68	36
41.7	29
41.72	31
41.74	42
41.76	42
41.78	40
41.8	34
41.82	37
41.84	30
41.86	37
41.88	37
41.9	35
41.92	40
41.94	38
41.96	30
41.98	34
42	26
42.02	35
42.04	48
42.06	41
42.08	38
42.1	39
42.12	33
42.14	36
42.16	36
42.18	39
42.2	36
42.22	33
42.24	34
42.26	28
42.28	36
42.3	44
42.32	37
42.34	41
42.36	31
42.38	31
42.4	37
42.42	35
42.44	27
42.46	29
42.48	38
42.5	33
42.52	34
42.54	40
42.56	28
42.58	33
42.6	41
42.62	35
42.64	34
42.66	38
42.68	30
42.7	36
42.72	34
42.74	43
42.76	37
42.78	34
42.8	30
42.82	33
42.84	32
42.86	26
42.88	34
42.9	27
42.92	25
42.94	31
42.96	40
42.98	33
43	33
43.02	38
43.04	36
43.06	33
43.08	35
43.1	39
43.12	41
43.14	32
43.16	37
43.18	41
43.2	36
43.22	34
43.24	32
43.26	31
43.28	39
43.3	48
43.32	37
43.34	33
43.36	33
43.38	30
43.4	30
43.42	37
43.44	33
43.46	36
43.48	33
43.5	32
43.52	35
43.54	32
43.56	34
43.58	27
43.6	32
43.62	32
43.64	28
43.66	26
43.68	29
43.7	31
43.72	29
43.74	39
43.76	31
43.78	40
43.8	42
43.82	31
43.84	37
43.86	33
43.88	36
43.9	25
43.92	35
43.94	29
43.96	27
43.98	27
44	42
44.02	38
44.04	45
44.06	45
44.08	36
44.1	39
44.12	45
44.14	43
44.16	42
44.18	47
44.2	56
44.22	46
44.24	47
44.26	51
44.28	56
44.3	51
44.32	62
44.34	86
44.36	105
44.38	97
44.4	115
44.42	154
44.44	192
44.46	214
44.48	255
44.5	312
44.52	356
44.54	435
44.56	464
44.58	538
44.6	516
44.62	480
44.64	490
44.66	472
44.68	417
44.7	400
44.72	336
44.74	279
44.76	272
44.78	185
44.8	146
44.82	133
44.84	104
44.86	114
44.88	95
44.9	55
44.92	82
44.94	68
44.96	70
44.98	61
45	55
45.02	50
45.04	64
45.06	53
45.08	52
45.1	62
45.12	55
45.14	48
45.16	52
45.18	43
45.2	32
45.22	38
45.24	44
45.26	44
45.28	47
45.3	43
45.32	32
45.34	38
45.36	42
45.38	63
45.4	49
45.42	52
45.44	39
45.46	48
45.48	51
45.5	45
45.52	48
45.54	47
45.56	60
45.58	64
45.6	44
45.62	55
45.64	61
45.66	55
45.68	52
45.7	50
45.72	43
45.74	54
45.76	51
45.78	63
45.8	65
45.82	47
45.84	47
45.86	52
45.88	53
45.9	44
45.92	62
45.94	46
45.96	57
[truncated: 2,202 more rows]

## Sheet: Figure 2a
Figure 2a-LSV curves
Ni foam		NiCoLDH		CN@NiS		NiCoS		CN@NiCoS
10	198.8	10	173.9	10	59	10	37	10	4.58
100	337.7	100	267.7	100	155	100	109	100	83.9
500	434	500	309.9	500	246	500	202.7	500	173.6
1000	453.2	1000	364	1000	296	1000		1000	236

## Sheet: Figure 4a
S 2p of NiCoS after HER								S 2p of CN@NiCoS before HER
Binding energy	intensity							Binding energy	intensity	intensity	intensity	intensity	intensity	intensity
174.1	15209.4	15309.6	15209.4	15279.6	15232	15216.8		175.08	13507.3	13565.7	13507.3	13510.8	13523	13546.5
174	15325.6	15312.7	15209.5	15282.1	15232.6	15217		174.98	13369.5	13566.7	13507.3	13510.9	13523.3	13547.1
173.9	15489.3	15315.9	15209.6	15284.8	15233.1	15217.3		174.88	13384	13568.5	13508	13511.8	13524.3	13548.5
173.8	15006.8	15319.3	15209.8	15287.6	15233.7	15217.5		174.78	13548.8	13570.2	13508.7	13512.6	13525.2	13549.8
173.7	15068.6	15322.9	15209.9	15290.6	15234.2	15217.8		174.68	12790.3	13571.1	13508.5	13512.5	13525.3	13550.3
173.6	15345.6	15326.7	15210	15293.8	15234.8	15218		174.58	13252.9	13576.1	13512.4	13516.5	13529.5	13554.9
173.5	15262.5	15330.7	15210.1	15297.2	15235.4	15218.3		174.48	13668	13578.6	13513.8	13518	13531.2	13557
173.4	15334.3	15334.9	15210.2	15300.8	15236	15218.6		174.38	13238.1	13578.9	13513	13517.3	13530.7	13556.8
173.3	15204.8	15339.3	15210.4	15304.5	15236.6	15218.8		174.28	13318.7	13581.6	13514.5	13519	13532.5	13559
173.2	15405	15344	15210.5	15308.6	15237.3	15219.1		174.18	12833.4	13583.9	13515.5	13520.2	13533.9	13560.9
173.1	15350.7	15349	15210.6	15312.9	15237.9	15219.4		174.08	13118.8	13588.9	13519.2	13524.1	13537.9	13565.3
173	15349.6	15354.3	15210.7	15317.5	15238.6	15219.7		173.98	13591.8	13592.4	13521.4	13526.4	13540.5	13568.3
172.9	15041.6	15359.9	15210.8	15322.4	15239.3	15220		173.88	13301.7	13593.3	13521	13526.2	13540.4	13568.7
172.8	15259	15365.9	15211	15327.6	15240	15220.2		173.78	12854.3	13595.9	13522.2	13527.6	13542	13570.7
172.7	14893.6	15372.3	15211.1	15333.2	15240.7	15220.5		173.68	13408.3	13601	13525.8	13531.4	13546	13575.2
172.6	15182	15379.1	15211.2	15339.2	15241.4	15220.9		173.58	13240	13603.1	13526.5	13532.3	13547	13576.7
172.5	15314.4	15386.4	15211.3	15345.7	15242.2	15221.1		173.48	13172.1	13606.2	13528	13534.1	13549	13579.2
172.4	15323.8	15394.2	15211.4	15352.7	15243	15221.5		173.38	13036.9	13609.7	13530	13536.2	13551.3	13582
172.3	15382.9	15402.5	15211.6	15360.1	15243.8	15221.8		173.28	13476.3	13614	13532.6	13539.2	13554.4	13585.7
172.2	15337	15411.5	15211.7	15368.1	15244.6	15222.1		173.18	13304.9	13616	13532.9	13539.8	13555.2	13586.9
172.1	15382.9	15421	15211.8	15376.7	15245.4	15222.4		173.08	13271.5	13618.9	13534.2	13541.3	13556.8	13589.2
172	15587.6	15431.2	15211.9	15386	15246.3	15222.8		172.98	12990.3	13622.2	13535.6	13543	13558.7	13591.6
171.9	15777.7	15442.1	15212	15395.9	15247.2	15223.1		172.88	12948.1	13627	13538.6	13546.3	13562.2	13595.6
171.8	15494.7	15453.8	15212.2	15406.6	15248.1	15223.5		172.78	13323.6	13632.1	13541.8	13549.9	13565.9	13599.9
171.7	15217.3	15466.4	15212.3	15418	15249	15223.8		172.68	12937.1	13635.3	13543	13551.4	13567.5	13602.2
171.6	15507.2	15479.7	15212.4	15430.3	15250	15224.2		172.58	12813.2	13640.7	13546.2	13555.1	13571.4	13606.7
171.5	15231.6	15494	15212.5	15443.5	15251	15224.5		172.48	13276.6	13646.8	13550.2	13559.5	13575.9	13611.8
171.4	15344.8	15509.3	15212.6	15457.6	15252.1	15224.9		172.38	13479.1	13650.5	13551.7	13561.5	13577.9	13614.5
171.3	15108.6	15525.6	15212.8	15472.6	15253.1	15225.3		172.28	13713.4	13653.2	13552.1	13562.4	13578.9	13616.2
171.2	15147.4	15542.9	15212.9	15488.7	15254.2	15225.7		172.18	13097.2	13654.8	13551.2	13562	13578.6	13616.6
171.1	15363.9	15561.4	15213	15505.9	15255.4	15226.1		172.08	13433.8	13659.8	13553.7	13565.1	13581.7	13620.4
171	15495.8	15581	15213.1	15524.1	15256.6	15226.5		171.98	13335.1	13663.1	13554.3	13566.4	13583	13622.4
170.9	15657.3	15601.7	15213.2	15543.5	15257.8	15227		171.88	13441.6	13667	13555.5	13568.2	13584.8	13625
170.8	15655.8	15623.7	15213.4	15564	15259	15227.4		171.78	13209.5	13670.5	13556.1	13569.6	13586.1	13627.1
170.7	15893	15646.9	15213.5	15585.6	15260.3	15227.8		171.68	13464.1	13675.5	13558	13572.3	13588.7	13630.5
170.6	15795.5	15671.3	15213.6	15608.5	15261.7	15228.3		171.58	13394.4	13679.1	13558.5	13573.7	13589.9	13632.6
170.5	15789.2	15697	15213.7	15632.5	15263.1	15228.8		171.48	13353.6	13683.4	13559.4	13575.6	13591.6	13635.1
170.4	16069.7	15723.8	15213.8	15657.7	15264.5	15229.2		171.38	12990	13688	13560.5	13577.8	13593.5	13637.8
170.3	16215.4	15751.8	15214	15683.9	15266	15229.8		171.28	13027.4	13694.8	13563.6	13582	13597.4	13642.6
170.2	16411.1	15780.9	15214.1	15711.2	15267.6	15230.3		171.18	13039.6	13701.6	13566.5	13586.2	13601.1	13647.3
170.1	15729.8	15811	15214.2	15739.4	15269.2	15230.8		171.08	13248.4	13708.6	13569.4	13590.5	13604.9	13652
170	15374.5	15842	15214.3	15768.4	15270.9	15231.3		170.98	13030.4	13714.8	13571.2	13593.9	13607.5	13655.6
169.9	15996.1	15873.6	15214.4	15797.9	15272.6	15231.9		170.88	13276.6	13722.4	13574.1	13598.6	13611.4	13660.5
169.8	15598.3	15905.7	15214.5	15827.9	15274.5	15232.5		170.78	13480.2	13729	13575.7	13602.2	13614	13664.2
169.7	15899.3	15937.9	15214.7	15857.9	15276.4	15233		170.68	13400	13734.9	13576.2	13605	13615.5	13666.8
169.6	16122.2	15970	15214.8	15887.6	15278.3	15233.6		170.58	13394	13741.7	13577.2	13608.5	13617.5	13669.9
169.5	16116.3	16001.6	15214.9	15916.8	15280.4	15234.3		170.48	13306.4	13748.9	13578.2	13612.5	13619.6	13673.2
169.4	15932.1	16032.1	15215	15944.8	15282.5	15234.9		170.38	13334.4	13757.2	13579.6	13617.3	13622.3	13677
169.3	16000.6	16061.2	15215.1	15971.1	15284.8	15235.6		170.28	13581.9	13766	13581	13622.4	13624.8	13680.8
169.2	15988.5	16088.3	15215.3	15995.4	15287.1	15236.3		170.18	13617.6	13774.2	13581	13626.9	13626	13683.3
169.1	16023.5	16112.8	15215.4	16017	15289.5	15237		170.08	13644.8	13783.1	13580.8	13631.9	13627.1	13685.7
169	15685.1	16134.3	15215.5	16035.4	15292.1	15237.8		169.98	13929	13793	13580.4	13637.6	13628.1	13688
168.9	16092.2	16152.2	15215.6	16050.1	15294.8	15238.5		169.88	13546.3	13802.7	13578.5	13643.1	13627.6	13689
168.8	16101.6	16166.1	15215.8	16060.6	15297.6	15239.4		169.78	14020.1	13816.2	13578.7	13652.3	13629.3	13692.1
168.7	16426	16175.8	15215.9	16066.8	15300.5	15240.2		169.68	14028.5	13829.6	13576.3	13661	13628.5	13692.7
168.6	16082.8	16181	15216	16068.3	15303.6	15241		169.58	14326	13846	13573.9	13672.7	13627.6	13693.4
168.5	16608.1	16181.8	15216.1	16065.2	15306.9	15242		169.48	13738	13865.1	13569.8	13686.8	13625.2	13692.6
168.4	16400.5	16178.2	15216.2	16057.5	15310.3	15242.9		169.38	13773.7	13892.9	13568.9	13709.4	13626.1	13695.2
168.3	16379.7	16170.5	15216.4	16045.4	15313.9	15243.9		169.28	13965.9	13927.8	13567.8	13738.8	13626.8	13697.6
168.2	16031.9	16159.1	15216.5	16029.5	15317.7	15244.9		169.18	14118.1	13970.8	13565.6	13776.1	13626.6	13699.2
168.1	15907.2	16144.4	15216.6	16010	15321.7	15246		169.08	14307	14024.1	13562.6	13823.5	13625.7	13700.1
168	15690.5	16127	15216.7	15987.5	15325.9	15247.1		168.98	14098.9	14089.2	13558.6	13882.4	13623.8	13700.2
167.9	16019.9	16107.5	15216.8	15962.5	15330.4	15248.2		168.88	14049.8	14168.8	13555.6	13955.5	13623.1	13701.5
167.8	16458.4	16086.3	15217	15935.7	15335.1	15249.5		168.78	14551.6	14260.7	13552.9	14040.5	13622.8	13703.2
167.7	16260.9	16064.1	15217.1	15907.4	15340.1	15250.7		168.68	14179.3	14356.2	13547.5	14128.8	13619.9	13702.5
167.6	16159.8	16041.3	15217.2	15878.2	15345.4	15252.1		168.58	14442.6	14447.3	13544.1	14212.5	13619.1	13703.9
167.5	15952.6	16018.5	15217.3	15848.6	15351	15253.5		168.48	14481.8	14511.2	13539.2	14268.4	13617	13704.1
167.4	15883.4	15995.9	15217.4	15818.8	15357	15255		168.38	14608.5	14529.9	13534.1	14278.9	13614.8	13704.4
167.3	16026.8	15974	15217.5	15789.2	15363.4	15256.5		168.28	14289.1	14497.4	13528.3	14237.7	13612.1	13704.2
167.2	15798.7	15953.1	15217.7	15760.1	15370.2	15258.1		168.18	14548	14428.6	13524.1	14159.6	13611.3	13705.9
167.1	16178.5	15933.5	15217.8	15731.7	15377.5	15259.9		168.08	14188.7	14341	13518.6	14062.3	13609.2	13706.6
167	15667.9	15915.3	15217.9	15704.1	15385.4	15261.7		167.98	14532.2	14255.1	13515	13966.3	13609.3	13709.4
166.9	15966.7	15898.8	15218	15677.4	15393.8	15263.6		167.88	14177.2	14176.9	13509.4	13877.3	13607.7	13710.8
166.8	15635.3	15884.1	15218.1	15651.9	15402.8	15265.7		167.78	14256.5	14113.9	13505.8	13802.9	13608.3	13714.4
166.7	15966	15871.3	15218.3	15627.4	15412.6	15267.9		167.68	14068.9	14064.2	13501.7	13741.1	13608.6	13717.9
166.6	15697.3	15860.7	15218.4	15604.1	15423.2	15270.1		167.58	14648.6	14028.1	13498.6	13692.2	13610.3	13722.8
166.5	15751.8	15852.3	15218.5	15581.9	15434.8	15272.6		167.48	13556.2	13999.7	13492.4	13650.3	13609.1	13725.1
166.4	15788.5	15846.2	15218.6	15560.9	15447.3	15275.2		167.38	14132.6	13986.2	13492.1	13622.4	13614.2	13733.7
166.3	16383.7	15842.7	15218.7	15541.1	15461.1	15278		167.28	14542.9	13976.8	13488.6	13597.7	13616.5	13739.7
166.2	16006	15841.9	15218.9	15522.5	15476.2	15281		167.18	14307.3	13970.9	13482.9	13575.6	13617	13744
166.1	16225.6	15844	15219	15504.9	15492.9	15284.2		167.08	14306.4	13970.9	13478.4	13558.4	13619.2	13750.2
166	16099.2	15849.1	15219.1	15488.4	15511.3	15287.6		166.98	13680.8	13974.7	13473.9	13543.6	13621.8	13757
165.9	15705.9	15857.5	15219.2	15473	15531.7	15291.2		166.88	14030.4	13985	13472.8	13534.2	13628.4	13767.9
165.8	16217	15869.4	15219.3	15458.6	15554.3	15295.2		166.78	14166.7	13996.2	13469.7	13524.4	13633.7	13777.7
165.7	16099.4	15885.2	15219.5	15445.1	15579.6	15299.4		166.68	13945.6	14009.4	13466	13514.9	13638.9	13787.5
165.6	16006.5	15905.1	15219.6	15432.5	15607.7	15304		166.58	13802.4	14026.1	13463.4	13507.4	13646	13799.5
165.5	16091.1	15929.6	15219.7	15420.8	15639.2	15309		166.48	13879.9	14046.2	13461.5	13501.4	13654.7	13813.2
165.4	16097.4	15959	15219.8	15409.9	15674.3	15314.4		166.38	14163.1	14068.4	13459.2	13495.5	13664	13827.5
165.3	16283.3	15993.7	15219.9	15399.8	15713.5	15320.3		166.28	13793.5	14091.8	13455.4	13488.5	13672.7	13841.5
165.2	16342.1	16034.2	15220.1	15390.4	15757.2	15326.7		166.18	14144.3	14120	13453.6	13483.9	13684.6	13858.8
165.1	16200.7	16081	15220.2	15381.6	15806	15333.7		166.08	14079.4	14149.5	13449.8	13477.7	13695.9	13875.5
165	16433	16134.6	15220.3	15373.5	15860.3	15341.4		165.98	14264	14182.6	13446.4	13472.1	13709.1	13894.2
164.9	15916	16195.5	15220.4	15366	15920.5	15349.9		165.88	13790.7	14218.5	13442	13465.8	13723.1	13913.6
164.8	16383.8	16264.1	15220.5	15359	15987	15359.2		165.78	13962.4	14261.2	13440.1	13462.2	13741.7	13937.5
164.7	16355	16341	15220.7	15352.5	16060.3	15369.6		165.68	13948.2	14307.7	13437.3	13457.8	13761.9	13962.6
164.6	16548.4	16426.6	15220.8	15346.4	16140.7	15381.1		165.58	14262.4	14359.7	13434.5	13453.6	13785	13990.1
164.5	16363.3	16521.4	15220.9	15340.8	16228.5	15393.9		165.48	13957	14416.3	13430	13447.9	13809.9	14018.5
164.4	16759.6	16625.5	15221	15335.6	16323.6	15408.4		165.38	14117.7	14481.8	13427.1	13443.9	13840.5	14051.6
164.3	16824.3	16739.2	15221.1	15330.7	16426.1	15424.7		165.28	14511.4	14554.8	13423.4	13439.1	13875.2	14087.3
164.2	17044.2	16862.5	15221.3	15326.2	16535.6	15443.3		165.18	14177.4	14635.6	13417.5	13432.3	13913.7	14124.7
164.1	17274.3	16995.1	15221.4	15322	16651.3	15464.7		165.08	14772.1	14729.9	13413.4	13427.3	13960.9	14168.3
164	17137.6	17136.5	15221.5	15318	16772	15489.5		164.98	14995.2	14834.4	13406	13419.1	14013.3	14214
163.9	17416.8	17285.5	15221.6	15314.3	16895.8	15518.6		164.88	14761.1	14953.7	13397.4	13409.8	14074.2	14264.4
163.8	17334.2	17440.7	15221.7	15310.8	17020.3	15553		164.78	15204.4	15092.9	13390	13401.7	14147.8	14323.3
163.7	17807.7	17600	15221.9	15307.6	17142.1	15594		164.68	15252.8	15251.3	13380.1	13391.3	14232.1	14388.1
163.6	18075.8	17760.9	15222	15304.5	17256.9	15643.4		164.58	15767.3	15434.3	13370	13380.5	14331	14462.7
163.5	17469.3	17920.4	15222.1	15301.7	17359.8	15703.1		164.48	15421.9	15643.4	13356.9	13367	14443.8	14546.4
163.4	18084.4	18075.7	15222.2	15299	17445.8	15775.4		164.38	16301	15886.8	13345.7	13355.3	14576.9	14646.1
163.3	18142.3	18224.2	15222.3	15296.5	17509.7	15862.7		164.28	16403.7	16162.3	13329.7	13338.8	14725	14757.9
163.2	18366	18364.4	15222.5	15294.1	17547.4	15967.9		164.18	16474.5	16478	13313	13321.7	14893.5	14888.9
163.1	18457.1	18496.6	15222.6	15291.8	17556.4	16093.5		164.08	17258.8	16837.8	13295.8	13304.2	15082.5	15042.9
163	18233.7	18622.3	15222.7	15289.6	17535.9	16242.1		163.98	17595.9	17240.8	13274.3	13282.3	15287.3	15219.8
162.9	18513.5	18745	15222.8	15287.6	17487.6	16415.4		163.88	17941.7	17690.6	13250.9	13258.5	15507.6	15426.3
162.8	18932.1	18868.3	15222.9	15285.7	17414.5	16613.9		163.78	19101.6	18186.4	13225.4	13232.7	15737.8	15666.8
162.7	19101.6	18995	15223	15283.9	17321.4	16835.9		163.68	19513.3	18719.2	13193.5	13200.5	15964.4	15941.4
162.6	19688.7	19124.7	15223.2	15282.1	17213.3	17075.6		163.58	19500.8	19284	13159.2	13165.9	16178	16258.5
162.5	19525.2	19250.9	15223.3	15280.5	17095.4	17321.6		163.48	19725.1	19869.8	13124.8	13131.2	16363.7	16624.5
162.4	19333.4	19358.8	15223.4	15278.9	16972.4	17554.4		163.38	19973	20458.5	13089	13095.2	16499.9	17041.4
162.3	19296.4	19425.5	15223.5	15277.4	16848	17747.2		163.28	20487.2	21033.2	13051.6	13057.6	16567.8	17511.1
162.2	19152.4	19424.2	15223.6	15276	16725.4	17870.1		163.18	21020.6	21579	13011.3	13017	16552.5	18032
162.1	19130	19334	15223.8	15274.6	16606.7	17900.2		163.08	21617.5	22089.2	12967.8	12973.3	16450.9	18600.6
162	19210.1	19150.5	15223.9	15273.3	16493.7	17831.3		162.98	23176	22562.6	12920.9	12926.2	16270	19208.1
161.9	18320.6	18888.5	15224	15272.1	16387.2	17677.3		162.88	23404.6	22994.6	12865.2	12870.3	16020.7	19834
161.8	18236.6	18575.6	15224.1	15270.9	16287.8	17465.2		162.78	23424.7	23388	12808	12812.9	15729.9	20461.1
161.7	18866.3	18241.6	15224.2	15269.8	16195.9	17224.5		162.68	24131.5	23728	12750.4	12755.1	15418.2	21055.4
161.6	18462.5	17910.6	15224.4	15268.7	16111.3	16979.4		162.58	24637.7	23981.9	12688.6	12693.2	15097.8	21568.1
161.5	17843.7	17598.7	15224.5	15267.6	16034	16746		162.48	23867.1	24112	12623.8	12628.2	14781.2	21950.1
161.4	17806.4	17314.4	15224.6	15266.6	15963.7	16533.3		162.38	23280.7	24085.5	12562.7	12567	14482.9	22161
161.3	17681.5	17061.2	15224.7	15265.7	15900	16345		162.28	22548.9	23873.6	12504.6	12508.7	14206.2	22167.8
161.2	17179.3	16839.5	15224.9	15264.8	15842.5	16182		162.18	22447.9	23470.9	12450	12454.1	13953.9	21963
161.1	17009.4	16647.8	15225	15263.9	15790.7	16043.1		162.08	22168.2	22893	12395.8	12399.7	13723	21561.9
161	16586	16483.3	15225.1	15263	15744.2	15926.2		161.98	22103.5	22179.8	12342.8	12346.5	13513.9	21004.9
160.9	16424.6	16343.1	15225.2	15262.2	15702.6	15828.7		161.88	21197.6	21378.7	12289.8	12293.5	13324.2	20340.6
160.8	15907.9	16224.1	15225.3	15261.5	15665.3	15748		161.78	21206	20541.5	12241.4	12245	13156.9	19622.5
160.7	15817.6	16123.1	15225.5	15260.7	15632	15681.3		161.68	20871	19703	12192.8	12196.2	13005.4	18887
160.6	15722.1	16037.2	15225.6	15260	15602.1	15626.2		161.58	20977.5	18894.1	12145.7	12149	12869.6	18166.8
160.5	15534.5	15964	15225.7	15259.3	15575.4	15580.6		161.48	20061.9	18131	12097.7	12101	12745.5	17479.9
160.4	15718.8	15901.2	15225.8	15258.7	15551.5	15542.6		161.38	19257.1	17429.9	12054.5	12057.7	12636.8	16844.4
160.3	15595.3	15846.9	15225.9	15258.1	15530	15510.7		161.28	18575.9	16794.6	12015.4	12018.5	12541.5	16265.5
160.2	15375.2	15799.7	15226	15257.5	15510.7	15483.7		161.18	17548.2	16225.3	11979.8	11982.8	12457.5	15744.6
160.1	15234.3	15758.4	15226.2	15256.9	15493.2	15460.6		161.08	15994.5	15721.7	11949.6	11952.5	12385.4	15283
160	15115.3	15721.8	15226.3	15256.3	15477.5	15440.6		160.98	14963.6	15282.9	11927.6	11930.5	12327.1	14880.6
159.9	15125.1	15689.3	15226.4	15255.8	15463.1	15423.2		160.88	14664.3	14901.7	11911.2	11913.9	12278.8	14531.3
159.8	15225.7	15660.2	15226.5	15255.3	15450.1	15407.9		160.78	13918.6	14569.1	11896.2	11898.9	12236	14226.6
159.7	15278	15634.1	15226.6	15254.8	15438.2	15394.4		160.68	13415.8	14282.4	11885.2	11887.9	12200.3	13964.6
159.6	14664.2	15610.4	15226.8	15254.3	15427.3	15382.3		160.58	12992.1	14035.2	11876.9	11879.5	12170.1	13739.5
159.5	15182.2	15588.9	15226.9	15253.8	15417.3	15371.6		160.48	13042.5	13822.4	11870.9	11873.4	12144.4	13546.4
159.4	15422.3	15569.3	15227	15253.4	15408	15361.9		160.38	12730.4	13637	11864.5	11867	12120.4	13378.7
159.3	15049.4	15551.4	15227.1	15253	15399.5	15353.1		160.28	12179.9	13476.9	11859.8	11862.2	12099.7	13234.7
159.2	15162.3	15534.9	15227.2	15252.6	15391.5	15345.2		160.18	12626.7	13339.9	11858.1	11860.4	12083.4	13112.2
159.1	15069.9	15519.7	15227.4	15252.2	15384.2	15338.1		160.08	12405.3	13217.5	11853.9	11856.2	12066	13003.1
159	15283.8	15505.7	15227.5	15251.8	15377.3	15331.6		159.98	12673.5	13110.7	11850.9	11853.1	12050.9	12908.5
158.9	15126.7	15492.8	15227.6	15251.5	15370.9	15325.6		159.88	12307	13014.5	11846.5	11848.6	12035.4	12823.5
158.8	15370.9	15480.7	15227.7	15251.1	15364.9	15320.2		159.78	12615	12930.6	11844	11846.1	12022.6	12749.9
158.7	15475.8	15469.6	15227.8	15250.8	15359.3	15315.2		159.68	11789.9	12853.7	11839.8	11841.8	12009	12682.4
158.6	14685.4	15459.2	15228	15250.5	15354	15310.6		159.58	12328.1	12788.7	11840	11842.1	12000.6	12626.1
158.5	14907	15449.5	15228.1	15250.1	15349.1	15306.4		159.48	11961.8	12727.1	11837.4	11839.4	11989.9	12572.7
158.4	15093.2	15440.4	15228.2	15249.8	15344.5	15302.5		159.38	11776.7	12673	11836.7	11838.6	11981.7	12526.1
158.3	15418.7	15431.9	15228.3	15249.6	15340.1	15298.9		159.28	12272.6	12624.7	11837	11838.9	11975.1	12484.7
158.2	15340.9	15423.9	15228.4	15249.3	15336	15295.6		159.18	11947	12577.8	11834.7	11836.5	11966.3	12444.4
158.1	15308.7	15416.5	15228.6	15249	15332.1	15292.5		159.08	11937.1	12536.5	11834.1	11835.9	11959.6	12409.1
158	15024.5	15409.4	15228.7	15248.8	15328.4	15289.6		158.98	12023.2	12498.4	11833.5	11835.3	11953.5	12376.7
157.9	15175.2	15402.8	15228.8	15248.5	15324.9	15287		158.88	12497.2	12462.8	11832.5	11834.2	11947.1	12346.4
157.8	14898.3	15396.6	15228.9	15248.3	15321.7	15284.5		158.78	11989.3	12427.2	11828.9	11830.6	11938.6	12315.7
157.7	15062.3	15390.7	15229	15248.1	15318.5	15282.2		158.68	12001	12396.7	11828	11829.7	11933.1	12289.9
157.6	15052.5	15385.2	15229.2	15247.9	15315.6	15280		158.58	12030.6	12368.2	11827.1	11828.7	11927.8	12265.8
157.5	15396.4	15379.9	15229.3	15247.6	15312.8	15278		158.48	12069.8	12341.5	11826	11827.6	11922.6	12243.3
157.4	15129.3	15375	15229.4	15247.5	15310.2	15276.1		158.38	12194.4	12316.4	11824.6	11826.2	11917.5	12222
157.3	15030.6	15370.3	15229.5	15247.3	15307.6	15274.4		158.28	11808.7	12292.2	11822.6	11824.2	11911.9	12201.4
157.2	14775	15365.8	15229.6	15247.1	15305.2	15272.7		158.18	12272.7	12271.5	11822.7	11824.2	11908.5	12184.2
157.1	15189.7	15361.6	15229.8	15246.9	15303	15271.2		158.08	12066.1	12249.6	11820.3	11821.7	11902.9	12165.6
157	15142.3	15357.5	15229.9	15246.7	15300.8	15269.7		157.98	11865	12230.1	11818.9	11820.4	11898.5	12149.1
156.9	15073.1	15353.7	15230	15246.6	15298.8	15268.4		157.88	11880.4	12212.8	11818.7	11820.1	11895.4	12134.7
156.8	14862.4	15350.1	15230.1	15246.4	15296.8	15267.1		157.78	12246.7	12196.4	11818.4	11819.7	11892.3	12121.1
156.7	15133	15346.6	15230.2	15246.3	15294.9	15265.9		157.68	11703.9	12179	11816	11817.4	11887.4	12106.3
156.6	15296.7	15343.3	15230.4	15246.1	15293.1	15264.7		157.58	12039.9	12165.4	11816.6	11818	11885.5	12095.1
156.5	15824.9	15340.2	15230.5	15246	15291.4	15263.7		157.48	12182.2	12150.8	11815.4	11816.7	11882	12082.9
156.4	15230.6	15337.1	15230.6	15245.9	15289.8	15262.7		157.38	11964.2	12136.1	11813.4	11814.7	11877.8	12070.5
								157.28	11890.1	12123.4	11812.6	11813.9	11874.9	12059.9
								157.18	12142.6	12111.6	11812.2	11813.4	11872.4	12050.2
								157.08	11810.4	12099.2	11810.4	11811.6	11868.7	12039.6

## Sheet: Figure 4h
Figure 4h-In-situ Raman spectra of NiCoS electrocatalyst
initial		OCP		-0.1		-0.2		-0.3		-0.4		-0.5
Raman shift	Intensity	Raman shift	Intensity	Raman shift	Intensity	Raman shift	Intensity	Raman shift	Intensity	Raman shift	Intensity	Raman shift	Intensity
4003.07	1486.07	4003.07	1711.7	4003.07	2024.33	4003.07	2158.95	4003.07	2106.15	4003.07	2595.39	4003.07	2858.33
4001.92	1476.77	4001.92	1719.44	4001.92	2024.34	4001.92	2150.98	4001.92	2103.13	4001.92	2585.95	4001.92	2851.27
4000.77	1468.07	4000.77	1726.37	4000.77	2024.03	4000.77	2143.61	4000.77	2100.23	4000.77	2577.19	4000.77	2844.7
3999.62	1459.96	3999.62	1732.46	3999.62	2023.39	3999.62	2136.86	3999.62	2097.44	3999.62	2569.11	3999.62	2838.61
3998.47	1452.44	3998.47	1737.73	3998.47	2022.43	3998.47	2130.71	3998.47	2094.76	3998.47	2561.72	3998.47	2832.99
3997.32	1445.51	3997.32	1742.18	3997.32	2021.15	3997.32	2125.18	3997.32	2092.19	3997.32	2555.01	3997.32	2827.86
3996.17	1439.18	3996.17	1745.8	3996.17	2019.55	3996.17	2120.26	3996.17	2089.73	3996.17	2548.98	3996.17	2823.2
3995.02	1433.45	3995.02	1748.59	3995.02	2017.63	3995.02	2115.94	3995.02	2087.38	3995.02	2543.64	3995.02	2819.02
3993.87	1428.31	3993.87	1750.57	3993.87	2015.38	3993.87	2112.24	3993.87	2085.14	3993.87	2538.98	3993.87	2815.33
3992.72	1423.76	3992.72	1751.71	3992.72	2012.81	3992.72	2109.15	3992.72	2083.02	3992.72	2535	3992.72	2812.11
3991.56	1419.8	3991.56	1752.03	3991.56	2009.93	3991.56	2106.66	3991.56	2081	3991.56	2531.71	3991.56	2809.37
3990.41	1416.44	3990.41	1751.53	3990.41	2006.71	3990.41	2104.79	3990.41	2079.1	3990.41	2529.1	3990.41	2807.11
3989.26	1413.67	3989.26	1750.2	3989.26	2003.18	3989.26	2103.53	3989.26	2077.31	3989.26	2527.18	3989.26	2805.33
3988.11	1411.69	3988.11	1739.47	3988.11	1991.79	3988.11	2105.18	3988.11	2076.03	3988.11	2524.63	3988.11	2803.8
3986.96	1414.34	3986.96	1731.97	3986.96	1990.77	3986.96	2107.31	3986.96	2080.16	3986.96	2528.2	3986.96	2807.83
3985.8	1416.7	3985.8	1727.53	3985.8	1990.36	3985.8	2108.35	3985.8	2078.3	3985.8	2530.1	3985.8	2805.56
3984.65	1415.5	3984.65	1728.52	3984.65	1980.97	3984.65	2109.94	3984.65	2076.47	3984.65	2529.92	3984.65	2809.09
3983.5	1413.99	3983.5	1724.91	3983.5	1975.11	3983.5	2112.69	3983.5	2079.95	3983.5	2535.6	3983.5	2807.68
3982.34	1416.18	3982.34	1723.89	3982.34	1973.19	3982.34	2113.03	3982.34	2082.13	3982.34	2540.49	3982.34	2811.49
3981.19	1409.81	3981.19	1721.99	3981.19	1973.96	3981.19	2118.86	3981.19	2082.93	3981.19	2538.75	3981.19	2815.17
3980.04	1405.4	3980.04	1718.03	3980.04	1966.99	3980.04	2113.69	3980.04	2079.52	3980.04	2536.65	3980.04	2820.26
3978.88	1406.85	3978.88	1712.19	3978.88	1962.99	3978.88	2115.44	3978.88	2078.37	3978.88	2533.06	3978.88	2822.01
3977.73	1402.98	3977.73	1708.09	3977.73	1959.74	3977.73	2115.88	3977.73	2072.47	3977.73	2536.28	3977.73	2816.59
3976.57	1404.43	3976.57	1706.94	3976.57	1956.24	3976.57	2118.19	3976.57	2074.58	3976.57	2534	3976.57	2817.85
3975.42	1396.14	3975.42	1707.56	3975.42	1957.44	3975.42	2122.79	3975.42	2073.76	3975.42	2533.96	3975.42	2816.66
3974.26	1396.04	3974.26	1713.66	3974.26	1953.19	3974.26	2120.68	3974.26	2068.87	3974.26	2532.39	3974.26	2812.44
3973.11	1395.06	3973.11	1711.41	3973.11	1951.43	3973.11	2122.51	3973.11	2069.61	3973.11	2532.17	3973.11	2812.7
3971.95	1396.83	3971.95	1714.23	3971.95	1950.03	3971.95	2126.11	3971.95	2068.25	3971.95	2532.97	3971.95	2810.38
3970.8	1397.26	3970.8	1723.3	3970.8	1945.92	3970.8	2126.34	3970.8	2066.61	3970.8	2528.65	3970.8	2813.77
3969.64	1400.65	3969.64	1726.35	3969.64	1948.36	3969.64	2126.97	3969.64	2063.82	3969.64	2529.31	3969.64	2811.63
3968.49	1398.85	3968.49	1730.3	3968.49	1955.48	3968.49	2130.33	3968.49	2065.69	3968.49	2530.01	3968.49	2808.71
3967.33	1399.95	3967.33	1730.69	3967.33	1958.01	3967.33	2128.33	3967.33	2059.2	3967.33	2529.06	3967.33	2810.32
3966.17	1399.61	3966.17	1729.22	3966.17	1957.83	3966.17	2127.85	3966.17	2061.14	3966.17	2525.55	3966.17	2807.59
3965.02	1400.67	3965.02	1730.87	3965.02	1960.48	3965.02	2126.47	3965.02	2061.64	3965.02	2521.8	3965.02	2805.24
3963.86	1400.38	3963.86	1729.83	3963.86	1956.95	3963.86	2126.01	3963.86	2061.61	3963.86	2522.37	3963.86	2800.85
3962.71	1401.18	3962.71	1732.74	3962.71	1963.06	3962.71	2123.42	3962.71	2060.85	3962.71	2522.98	3962.71	2803.66
3961.55	1404.63	3961.55	1731.46	3961.55	1964.04	3961.55	2116.52	3961.55	2060.1	3961.55	2524.13	3961.55	2801.13
3960.39	1407.1	3960.39	1725.84	3960.39	1966.9	3960.39	2116.42	3960.39	2059.28	3960.39	2526.78	3960.39	2797.81
3959.23	1409.73	3959.23	1719.5	3959.23	1967.71	3959.23	2112.28	3959.23	2061.38	3959.23	2528.21	3959.23	2799.09
3958.08	1406.87	3958.08	1717.04	3958.08	1978.03	3958.08	2113.36	3958.08	2060.83	3958.08	2525.35	3958.08	2797.77
3956.92	1397.62	3956.92	1718.4	3956.92	1980.08	3956.92	2107.48	3956.92	2064.19	3956.92	2524.37	3956.92	2797.22
3955.76	1395.05	3955.76	1716.12	3955.76	1987.58	3955.76	2107.68	3955.76	2067.81	3955.76	2528.75	3955.76	2795.03
3954.6	1392.74	3954.6	1712.57	3954.6	1989.3	3954.6	2106.08	3954.6	2065.3	3954.6	2523.18	3954.6	2798.03
3953.44	1385.5	3953.44	1709.13	3953.44	1990.6	3953.44	2105.96	3953.44	2064.42	3953.44	2516.07	3953.44	2795.55
3952.28	1389.55	3952.28	1709.27	3952.28	1988.02	3952.28	2102.43	3952.28	2064.22	3952.28	2514.52	3952.28	2790.3
3951.12	1387.6	3951.12	1707.34	3951.12	1986.37	3951.12	2104.72	3951.12	2065.03	3951.12	2515.56	3951.12	2782.97
3949.96	1380.19	3949.96	1711.43	3949.96	1987.01	3949.96	2110.12	3949.96	2065.04	3949.96	2517.76	3949.96	2780.65
3948.81	1383.56	3948.81	1713.81	3948.81	1987.15	3948.81	2117.34	3948.81	2071.92	3948.81	2516.19	3948.81	2779.37
3947.65	1371.89	3947.65	1712.62	3947.65	1988.16	3947.65	2116.67	3947.65	2073.72	3947.65	2515.81	3947.65	2779.74
3946.49	1370.31	3946.49	1715.2	3946.49	1975.39	3946.49	2118.09	3946.49	2079.16	3946.49	2515.38	3946.49	2779.44
3945.33	1369.69	3945.33	1708.08	3945.33	1968.87	3945.33	2112.78	3945.33	2082.2	3945.33	2514.05	3945.33	2781.11
3944.17	1372.52	3944.17	1711.83	3944.17	1963.71	3944.17	2114.15	3944.17	2078.53	3944.17	2511.91	3944.17	2780.42
3943	1372.55	3943	1716.68	3943	1964.39	3943	2109.53	3943	2075.42	3943	2509.36	3943	2783.72
3941.84	1373.05	3941.84	1713.71	3941.84	1969.21	3941.84	2111.83	3941.84	2075.95	3941.84	2511.81	3941.84	2784.95
3940.68	1367.03	3940.68	1711.67	3940.68	1965	3940.68	2107.77	3940.68	2079.25	3940.68	2510.15	3940.68	2781
3939.52	1366.5	3939.52	1712.14	3939.52	1964.11	3939.52	2100.75	3939.52	2075.49	3939.52	2505.66	3939.52	2787.32
3938.36	1363.64	3938.36	1712.35	3938.36	1966.34	3938.36	2099.88	3938.36	2072.62	3938.36	2504.55	3938.36	2789.8
3937.2	1365.39	3937.2	1708.73	3937.2	1967.25	3937.2	2093.87	3937.2	2070.61	3937.2	2501.98	3937.2	2793.74
3936.04	1363.92	3936.04	1705.88	3936.04	1964.74	3936.04	2097.59	3936.04	2064.17	3936.04	2504.87	3936.04	2801.63
3934.88	1364.17	3934.88	1704.67	3934.88	1965.98	3934.88	2092.88	3934.88	2058.71	3934.88	2503.41	3934.88	2802.93
3933.71	1366.35	3933.71	1696.18	3933.71	1971.03	3933.71	2094.52	3933.71	2055.87	3933.71	2501.74	3933.71	2803.19
3932.55	1368.02	3932.55	1695.06	3932.55	1978.51	3932.55	2093.93	3932.55	2051.41	3932.55	2501.81	3932.55	2805.55
3931.39	1368.56	3931.39	1696.54	3931.39	1982.15	3931.39	2091.41	3931.39	2047.31	3931.39	2496.02	3931.39	2804.54
3930.22	1363.27	3930.22	1696.41	3930.22	1990.98	3930.22	2089.86	3930.22	2042.05	3930.22	2496.09	3930.22	2801.45
3929.06	1365.28	3929.06	1696.9	3929.06	1992.14	3929.06	2087.52	3929.06	2040.96	3929.06	2496.36	3929.06	2798.7
3927.9	1372.64	3927.9	1691.9	3927.9	1994.34	3927.9	2093.43	3927.9	2032.71	3927.9	2496.88	3927.9	2800.39
3926.73	1374.28	3926.73	1694.04	3926.73	1989.93	3926.73	2091.94	3926.73	2029.31	3926.73	2493.37	3926.73	2799.23
3925.57	1377.98	3925.57	1695.05	3925.57	1993.45	3925.57	2096.93	3925.57	2026.52	3925.57	2492.7	3925.57	2794.22
3924.41	1384.04	3924.41	1696.63	3924.41	1985.53	3924.41	2099.83	3924.41	2022.93	3924.41	2492.76	3924.41	2789.92
3923.24	1383.85	3923.24	1701.47	3923.24	1981.84	3923.24	2109.57	3923.24	2025.57	3923.24	2493.62	3923.24	2788.96
3922.08	1377.77	3922.08	1698.11	3922.08	1979.84	3922.08	2109.96	3922.08	2027.05	3922.08	2492.67	3922.08	2786.9
3920.91	1381.37	3920.91	1697.93	3920.91	1977.53	3920.91	2112.14	3920.91	2031.04	3920.91	2491.82	3920.91	2781.1
3919.75	1378.22	3919.75	1699.64	3919.75	1969.59	3919.75	2108.91	3919.75	2034.01	3919.75	2492.88	3919.75	2778.11
3918.58	1382.51	3918.58	1698.41	3918.58	1962.64	3918.58	2109.77	3918.58	2041.71	3918.58	2493.46	3918.58	2776.25
3917.42	1384.21	3917.42	1697.97	3917.42	1962.03	3917.42	2106.94	3917.42	2043.95	3917.42	2496	3917.42	2770.43
3916.25	1388.65	3916.25	1703.48	3916.25	1958.44	3916.25	2112.66	3916.25	2040.44	3916.25	2495.7	3916.25	2770.54
3915.09	1389.98	3915.09	1703.8	3915.09	1960.74	3915.09	2109.09	3915.09	2041.6	3915.09	2498.37	3915.09	2770.92
3913.92	1387.84	3913.92	1702.47	3913.92	1959.77	3913.92	2107.42	3913.92	2047.43	3913.92	2499.55	3913.92	2769.67
3912.75	1386.26	3912.75	1699.91	3912.75	1954.83	3912.75	2100.81	3912.75	2048.51	3912.75	2502.79	3912.75	2770.53
3911.59	1388.49	3911.59	1699.55	3911.59	1961.61	3911.59	2102.87	3911.59	2048.1	3911.59	2501.65	3911.59	2778.28
3910.42	1382.34	3910.42	1693.25	3910.42	1959.8	3910.42	2110.97	3910.42	2048.92	3910.42	2504.24	3910.42	2781.7
3909.25	1379.81	3909.25	1684.36	3909.25	1953.43	3909.25	2109.35	3909.25	2047.32	3909.25	2503.94	3909.25	2780.12
3908.09	1375.06	3908.09	1684.35	3908.09	1949.97	3908.09	2115.16	3908.09	2045.31	3908.09	2502.88	3908.09	2783.42
3906.92	1370.01	3906.92	1682.26	3906.92	1951.58	3906.92	2109.12	3906.92	2051.76	3906.92	2498.72	3906.92	2776.86
3905.75	1369.02	3905.75	1679.55	3905.75	1955.41	3905.75	2110.81	3905.75	2051.75	3905.75	2499.38	3905.75	2778.65
3904.59	1368.25	3904.59	1679.82	3904.59	1954.7	3904.59	2105.77	3904.59	2055.07	3904.59	2500.67	3904.59	2777.82
3903.42	1364.16	3903.42	1682.85	3903.42	1957.78	3903.42	2100.13	3903.42	2052.04	3903.42	2499.74	3903.42	2775.75
3902.25	1363.31	3902.25	1681.78	3902.25	1959.6	3902.25	2095.02	3902.25	2049.41	3902.25	2502.82	3902.25	2777.34
3901.08	1367.06	3901.08	1679.46	3901.08	1959.88	3901.08	2091.15	3901.08	2048.88	3901.08	2500.43	3901.08	2781.57
3899.91	1371.48	3899.91	1676.09	3899.91	1956.97	3899.91	2089.28	3899.91	2045.64	3899.91	2506.38	3899.91	2783.37
3898.74	1370.69	3898.74	1678.25	3898.74	1954.03	3898.74	2086.73	3898.74	2047.64	3898.74	2504.75	3898.74	2779.73
3897.58	1370.84	3897.58	1680.36	3897.58	1955.88	3897.58	2084.59	3897.58	2044.53	3897.58	2501.25	3897.58	2780.12
3896.41	1369.64	3896.41	1680.8	3896.41	1947.99	3896.41	2081.96	3896.41	2046.06	3896.41	2496.53	3896.41	2779.22
3895.24	1370.21	3895.24	1679.64	3895.24	1946.98	3895.24	2085.23	3895.24	2047.57	3895.24	2494.27	3895.24	2775.51
3894.07	1366.57	3894.07	1676.61	3894.07	1944.95	3894.07	2078.51	3894.07	2043.07	3894.07	2493.11	3894.07	2773.51
3892.9	1370.79	3892.9	1679.5	3892.9	1945.46	3892.9	2076.98	3892.9	2046.8	3892.9	2495.36	3892.9	2772.94
3891.73	1377.61	3891.73	1684.31	3891.73	1943.74	3891.73	2074.16	3891.73	2043.35	3891.73	2500.25	3891.73	2770.49
3890.56	1380.33	3890.56	1683.7	3890.56	1945.47	3890.56	2077.54	3890.56	2048.08	3890.56	2505.06	3890.56	2772.94
3889.39	1381.04	3889.39	1694.37	3889.39	1944.69	3889.39	2079.68	3889.39	2044.01	3889.39	2508.85	3889.39	2775.58
3888.22	1385.92	3888.22	1699.5	3888.22	1943.01	3888.22	2088.94	3888.22	2040.04	3888.22	2511.6	3888.22	2781.37
3887.04	1389.53	3887.04	1703.28	3887.04	1947.6	3887.04	2091.97	3887.04	2039.44	3887.04	2514.02	3887.04	2784.9
3885.87	1391.83	3885.87	1706.87	3885.87	1947.85	3885.87	2093.59	3885.87	2046.3	3885.87	2514.78	3885.87	2788.08
3884.7	1392.04	3884.7	1704.9	3884.7	1946.02	3884.7	2100.17	3884.7	2046.22	3884.7	2511.94	3884.7	2792.13
3883.53	1391.74	3883.53	1701.41	3883.53	1945.83	3883.53	2105.32	3883.53	2047.63	3883.53	2511.2	3883.53	2793.24
3882.36	1384.65	3882.36	1699.12	3882.36	1939.66	3882.36	2111.37	3882.36	2046.14	3882.36	2511.08	3882.36	2793.82
3881.19	1383.76	3881.19	1695.21	3881.19	1933.07	3881.19	2114.24	3881.19	2044.43	3881.19	2507.48	3881.19	2792.16
3880.01	1379.17	3880.01	1697.16	3880.01	1935.13	3880.01	2119.12	3880.01	2046.1	3880.01	2503.85	3880.01	2787.25
3878.84	1373.4	3878.84	1695.64	3878.84	1934.89	3878.84	2119.17	3878.84	2048.11	3878.84	2506.22	3878.84	2784.21
3877.67	1374.49	3877.67	1694.75	3877.67	1939.94	3877.67	2122.13	3877.67	2047.39	3877.67	2505.24	3877.67	2783.61
3876.5	1373.34	3876.5	1689.85	3876.5	1945.08	3876.5	2121.31	3876.5	2047.91	3876.5	2507.38	3876.5	2783.02
3875.32	1374.61	3875.32	1690.52	3875.32	1949.17	3875.32	2112.16	3875.32	2040.95	3875.32	2503.43	3875.32	2779.32
3874.15	1368.95	3874.15	1683.23	3874.15	1945.85	3874.15	2110.33	3874.15	2042.73	3874.15	2504.62	3874.15	2777.3
3872.98	1367.25	3872.98	1680.38	3872.98	1940.97	3872.98	2111.72	3872.98	2043.4	3872.98	2505.79	3872.98	2775.8
3871.8	1367.16	3871.8	1676.41	3871.8	1940.16	3871.8	2110.12	3871.8	2047.5	3871.8	2507.16	3871.8	2772.53
3870.63	1366.13	3870.63	1675.4	3870.63	1938.63	3870.63	2106.99	3870.63	2042.45	3870.63	2504.22	3870.63	2771.27
3869.46	1361.74	3869.46	1670.63	3869.46	1944.02	3869.46	2102.06	3869.46	2043.49	3869.46	2505.59	3869.46	2769.61
3868.28	1359.66	3868.28	1659.33	3868.28	1942.31	3868.28	2099.55	3868.28	2043.61	3868.28	2505.19	3868.28	2765.5
3867.11	1358.79	3867.11	1654.75	3867.11	1940.9	3867.11	2099.96	3867.11	2047.75	3867.11	2511.22	3867.11	2759.7
3865.93	1355.94	3865.93	1651.79	3865.93	1945.06	3865.93	2097.02	3865.93	2046.56	3865.93	2511.01	3865.93	2757.34
3864.76	1356.83	3864.76	1652.24	3864.76	1952.11	3864.76	2097.21	3864.76	2048.72	3864.76	2512.81	3864.76	2756.77
3863.58	1357.8	3863.58	1660.22	3863.58	1956.93	3863.58	2099.96	3863.58	2042.91	3863.58	2514.94	3863.58	2757.62
3862.41	1355	3862.41	1660.65	3862.41	1958.47	3862.41	2104.84	3862.41	2044.52	3862.41	2516.47	3862.41	2766.26
3861.23	1356.52	3861.23	1671.38	3861.23	1960.06	3861.23	2103.26	3861.23	2046.05	3861.23	2515.74	3861.23	2772.06
3860.05	1357.24	3860.05	1672.29	3860.05	1957.26	3860.05	2104.93	3860.05	2043.1	3860.05	2516.88	3860.05	2775.27
3858.88	1364.58	3858.88	1677.37	3858.88	1958.22	3858.88	2107.53	3858.88	2045.76	3858.88	2514.67	3858.88	2774.5
3857.7	1365.59	3857.7	1679.41	3857.7	1956.07	3857.7	2106.45	3857.7	2046.88	3857.7	2515.16	3857.7	2775.42
3856.52	1365.9	3856.52	1678.68	3856.52	1951.28	3856.52	2111.52	3856.52	2048.12	3856.52	2511.38	3856.52	2778.66
3855.35	1368.53	3855.35	1681.96	3855.35	1948.37	3855.35	2111.07	3855.35	2048.48	3855.35	2512.99	3855.35	2779.12
3854.17	1367.25	3854.17	1684.62	3854.17	1948.93	3854.17	2113.83	3854.17	2048.11	3854.17	2511.51	3854.17	2776.06
3852.99	1364.19	3852.99	1686.09	3852.99	1949.03	3852.99	2114.17	3852.99	2047.3	3852.99	2509.02	3852.99	2777.97
3851.82	1364.06	3851.82	1691.56	3851.82	1952.6	3851.82	2116.01	3851.82	2050.84	3851.82	2510.53	3851.82	2777.56
3850.64	1370.18	3850.64	1692.46	3850.64	1948.49	3850.64	2115.56	3850.64	2054.45	3850.64	2511.14	3850.64	2782.49
3849.46	1371.49	3849.46	1692.73	3849.46	1952.74	3849.46	2116.5	3849.46	2053.51	3849.46	2510.38	3849.46	2785.01
3848.28	1369.55	3848.28	1690.59	3848.28	1951.35	3848.28	2113.71	3848.28	2056.63	3848.28	2510.45	3848.28	2785.65
3847.1	1369.35	3847.1	1696.71	3847.1	1949.97	3847.1	2112.41	3847.1	2056.01	3847.1	2511.86	3847.1	2781.59
3845.93	1364.63	3845.93	1695.71	3845.93	1947.59	3845.93	2114.57	3845.93	2061.36	3845.93	2511.52	3845.93	2784.4
3844.75	1363.23	3844.75	1697.69	3844.75	1950.7	3844.75	2114.5	3844.75	2059.2	3844.75	2518.05	3844.75	2787.18
3843.57	1361.38	3843.57	1698.35	3843.57	1953.59	3843.57	2109.13	3843.57	2059.74	3843.57	2518.35	3843.57	2789
3842.39	1358.58	3842.39	1696.26	3842.39	1955.56	3842.39	2108.63	3842.39	2054.56	3842.39	2523.6	3842.39	2793.82
3841.21	1356.29	3841.21	1692.15	3841.21	1960.15	3841.21	2106.74	3841.21	2059.33	3841.21	2522.02	3841.21	2791.88
3840.03	1357.63	3840.03	1688.06	3840.03	1959.48	3840.03	2109.59	3840.03	2059.79	3840.03	2521.54	3840.03	2793.02
3838.85	1355.93	3838.85	1690.28	3838.85	1960.89	3838.85	2107.74	3838.85	2058.28	3838.85	2519.74	3838.85	2788.65
3837.67	1358.74	3837.67	1689.8	3837.67	1966.81	3837.67	2109.67	3837.67	2054.01	3837.67	2514.08	3837.67	2789.48
3836.49	1359.88	3836.49	1692.53	3836.49	1966.31	3836.49	2107.46	3836.49	2054.52	3836.49	2516.59	3836.49	2797.93
3835.31	1362.05	3835.31	1694.01	3835.31	1963	3835.31	2101.87	3835.31	2051.56	3835.31	2517.21	3835.31	2798.82
3834.13	1362.91	3834.13	1692.15	3834.13	1962.66	3834.13	2101.08	3834.13	2054.41	3834.13	2519.56	3834.13	2799.57
3832.95	1365.43	3832.95	1695.16	3832.95	1962.54	3832.95	2101.42	3832.95	2052.61	3832.95	2518.55	3832.95	2799.64
3831.77	1366.55	3831.77	1689.64	3831.77	1962.19	3831.77	2104.01	3831.77	2050.81	3831.77	2517.76	3831.77	2797.48
3830.58	1373.79	3830.58	1690.42	3830.58	1961.08	3830.58	2110.37	3830.58	2051.62	3830.58	2516.04	3830.58	2797.52
3829.4	1372.83	3829.4	1692.09	3829.4	1957.56	3829.4	2113.21	3829.4	2051.61	3829.4	2518.67	3829.4	2800.77
3828.22	1374.89	3828.22	1696.41	3828.22	1958.01	3828.22	2120.97	3828.22	2054.48	3828.22	2518.32	3828.22	2801.18
3827.04	1378.67	3827.04	1697.9	3827.04	1959.79	3827.04	2122.06	3827.04	2052.27	3827.04	2517.8	3827.04	2797.62
3825.86	1381.58	3825.86	1699.97	3825.86	1961.18	3825.86	2121.38	3825.86	2053.27	3825.86	2518.43	3825.86	2793.47
3824.67	1382.38	3824.67	1704.52	3824.67	1955.68	3824.67	2125.61	3824.67	2054.17	3824.67	2518.62	3824.67	2800.3
3823.49	1390.88	3823.49	1704.5	3823.49	1954.91	3823.49	2126.96	3823.49	2060.75	3823.49	2520.43	3823.49	2797.77
3822.31	1394.34	3822.31	1710.53	3822.31	1956.17	3822.31	2131.37	3822.31	2060.08	3822.31	2522.02	3822.31	2795.87
3821.13	1392.52	3821.13	1719.59	3821.13	1959.36	3821.13	2137.35	3821.13	2061.61	3821.13	2522	3821.13	2791.61
3819.94	1392.51	3819.94	1728.58	3819.94	1961.21	3819.94	2137.57	3819.94	2069.37	3819.94	2519.86	3819.94	2783.83
3818.76	1389.65	3818.76	1730.32	3818.76	1964.06	3818.76	2135.2	3818.76	2070.71	3818.76	2522.61	3818.76	2782.56
3817.58	1383.52	3817.58	1731.3	3817.58	1966.93	3817.58	2130.63	3817.58	2072.94	3817.58	2523.74	3817.58	2786.37
3816.39	1380.66	3816.39	1737.52	3816.39	1968.62	3816.39	2129.04	3816.39	2069.63	3816.39	2529.75	3816.39	2786.53
3815.21	1379.96	3815.21	1741.37	3815.21	1969.44	3815.21	2130.03	3815.21	2069.12	3815.21	2531.06	3815.21	2789.23
3814.02	1380.91	3814.02	1741.67	3814.02	1969.42	3814.02	2131.28	3814.02	2065.91	3814.02	2536.15	3814.02	2794.35
3812.84	1384.12	3812.84	1741.57	3812.84	1971.95	3812.84	2131.66	3812.84	2065.91	3812.84	2535.81	3812.84	2788.27
3811.65	1382.44	3811.65	1737.87	3811.65	1971.98	3811.65	2135.58	3811.65	2066.81	3811.65	2539.95	3811.65	2791.03
3810.47	1390.66	3810.47	1733.79	3810.47	1971.65	3810.47	2128.23	3810.47	2064.28	3810.47	2537.71	3810.47	2789.85
3809.28	1393.79	3809.28	1730.69	3809.28	1971.37	3809.28	2127.98	3809.28	2073.19	3809.28	2543.61	3809.28	2796.17
3808.1	1394.48	3808.1	1726.62	3808.1	1971.48	3808.1	2121.92	3808.1	2074.94	3808.1	2545.26	3808.1	2801.55
3806.91	1395.13	3806.91	1727.58	3806.91	1972.52	3806.91	2118.39	3806.91	2074.56	3806.91	2545.04	3806.91	2803.68
3805.73	1394.29	3805.73	1726.24	3805.73	1980.57	3805.73	2124.2	3805.73	2081.74	3805.73	2545.86	3805.73	2806.63
3804.54	1395.02	3804.54	1725.8	3804.54	1986.9	3804.54	2126.03	3804.54	2078.27	3804.54	2544.67	3804.54	2811.68
3803.35	1396.1	3803.35	1721.26	3803.35	1985.65	3803.35	2126.27	3803.35	2084.79	3803.35	2544.72	3803.35	2816.55
3802.17	1399.68	3802.17	1723.85	3802.17	1981.77	3802.17	2127.31	3802.17	2081.3	3802.17	2544.53	3802.17	2822.61
3800.98	1400.7	3800.98	1732.72	3800.98	1988.08	3800.98	2130.56	3800.98	2083.96	3800.98	2546.59	3800.98	2825.87
3799.79	1403.88	3799.79	1736.53	3799.79	1988.79	3799.79	2130.89	3799.79	2086.98	3799.79	2548.77	3799.79	2824.8
3798.6	1411.6	3798.6	1737.31	3798.6	1990.9	3798.6	2128.02	3798.6	2092.08	3798.6	2547.77	3798.6	2825.66
3797.42	1413.54	3797.42	1741.97	3797.42	1991.51	3797.42	2130.46	3797.42	2097.76	3797.42	2549.75	3797.42	2826.76
3796.23	1414.09	3796.23	1745.71	3796.23	1989.57	3796.23	2134.8	3796.23	2098.23	3796.23	2552.04	3796.23	2831.74
3795.04	1418.22	3795.04	1742.19	3795.04	1996.29	3795.04	2133.81	3795.04	2099.31	3795.04	2549.56	3795.04	2829.85
3793.85	1419.13	3793.85	1745.89	3793.85	1997.64	3793.85	2140.43	3793.85	2096	3793.85	2551.06	3793.85	2831.91
3792.66	1424.64	3792.66	1750.91	3792.66	2002.37	3792.66	2144.87	3792.66	2094.48	3792.66	2549.53	3792.66	2829.53
3791.48	1424.99	3791.48	1753.11	3791.48	2008.42	3791.48	2143.66	3791.48	2093.98	3791.48	2548.54	3791.48	2827.97
3790.29	1423.7	3790.29	1748.48	3790.29	2013.46	3790.29	2141.37	3790.29	2094.03	3790.29	2555.26	3790.29	2833.51
3789.1	1429.29	3789.1	1752.88	3789.1	2017.99	3789.1	2149.24	3789.1	2093.38	3789.1	2561.12	3789.1	2834.08
3787.91	1436.51	3787.91	1752.71	3787.91	2021.6	3787.91	2158.29	3787.91	2091.81	3787.91	2567.92	3787.91	2833.93
3786.72	1441.46	3786.72	1753.71	3786.72	2025.26	3786.72	2169.67	3786.72	2089.81	3786.72	2572.55	3786.72	2835.4
3785.53	1445.38	3785.53	1756.71	3785.53	2024.37	3785.53	2170.43	3785.53	2091.57	3785.53	2579.84	3785.53	2834.16
3784.34	1454.29	3784.34	1760.49	3784.34	2030.94	3784.34	2178.85	3784.34	2092.06	3784.34	2584.65	3784.34	2835.19
3783.15	1459.71	3783.15	1763.78	3783.15	2028.55	3783.15	2177.72	3783.15	2096.48	3783.15	2587.11	3783.15	2843.74
3781.96	1471.34	3781.96	1766.98	3781.96	2027.57	3781.96	2173.22	3781.96	2094.54	3781.96	2585.87	3781.96	2847.4
3780.77	1466.85	3780.77	1773.82	3780.77	2026.46	3780.77	2174.65	3780.77	2100.82	3780.77	2590.47	3780.77	2847.73
3779.58	1471.04	3779.58	1779.91	3779.58	2031.48	3779.58	2177.75	3779.58	2102.15	3779.58	2584.7	3779.58	2850.55
3778.39	1467.36	3778.39	1789.09	3778.39	2032.79	3778.39	2176.83	3778.39	2104.29	3778.39	2586.6	3778.39	2848.42
3777.19	1469.37	3777.19	1789	3777.19	2035.63	3777.19	2180.18	3777.19	2113.53	3777.19	2588.1	3777.19	2849.88
3776	1470.1	3776	1791.12	3776	2038.24	3776	2180.74	3776	2117.23	3776	2591.44	3776	2855.79
3774.81	1473.65	3774.81	1794.67	3774.81	2034.6	3774.81	2183.77	3774.81	2119.1	3774.81	2596.32	3774.81	2861.09
3773.62	1471.85	3773.62	1806.92	3773.62	2037.05	3773.62	2185.01	3773.62	2126.06	3773.62	2599.81	3773.62	2862.46
3772.43	1474.42	3772.43	1817.78	3772.43	2044.88	3772.43	2185.17	3772.43	2136.07	3772.43	2604.1	3772.43	2866.85
3771.23	1472.94	3771.23	1826.17	3771.23	2047.61	3771.23	2190.04	3771.23	2143.9	3771.23	2609.56	3771.23	2865.34
3770.04	1475.24	3770.04	1831.89	3770.04	2048.42	3770.04	2193.91	3770.04	2152.34	3770.04	2608.99	3770.04	2867.57
3768.85	1473.32	3768.85	1834.04	3768.85	2056.87	3768.85	2199.89	3768.85	2158.16	3768.85	2605.44	3768.85	2867.13
3767.66	1477.45	3767.66	1832.52	3767.66	2063.88	3767.66	2202.95	3767.66	2164.39	3767.66	2609.28	3767.66	2872.89
3766.46	1478.79	3766.46	1828.92	3766.46	2072.34	3766.46	2206.51	3766.46	2167.97	3766.46	2612.59	3766.46	2878.11
3765.27	1488.57	3765.27	1837.36	3765.27	2080	3765.27	2212.49	3765.27	2171.16	3765.27	2615.74	3765.27	2882.53
3764.08	1500.04	3764.08	1848.99	3764.08	2090.02	3764.08	2214.52	3764.08	2174.08	3764.08	2618.84	3764.08	2883.95
3762.88	1504.04	3762.88	1850.16	3762.88	2093.59	3762.88	2220.23	3762.88	2181.86	3762.88	2627.15	3762.88	2890.07
3761.69	1513.75	3761.69	1852.75	3761.69	2100.69	3761.69	2230.61	3761.69	2193.93	3761.69	2636.15	3761.69	2897.89
3760.49	1528.88	3760.49	1860.8	3760.49	2109.32	3760.49	2241.72	3760.49	2204.8	3760.49	2644.32	3760.49	2903.55
3759.3	1534.23	3759.3	1870.83	3759.3	2113.12	3759.3	2252.78	3759.3	2210.22	3759.3	2647.65	3759.3	2912.63
3758.1	1542.84	3758.1	1880.51	3758.1	2118.22	3758.1	2262.37	3758.1	2214.53	3758.1	2646.58	3758.1	2920.19
3756.91	1551.27	3756.91	1878.8	3756.91	2122.17	3756.91	2266.06	3756.91	2218.89	3756.91	2654.29	3756.91	2929.54
3755.71	1562.58	3755.71	1882.75	3755.71	2129.14	3755.71	2276.09	3755.71	2222.71	3755.71	2655.46	3755.71	2938.48
3754.52	1570.07	3754.52	1883.31	3754.52	2126.61	3754.52	2278.16	3754.52	2224.79	3754.52	2659.57	3754.52	2945.94
3753.32	1579.2	3753.32	1882.11	3753.32	2127.6	3753.32	2287.09	3753.32	2227.44	3753.32	2666.24	3753.32	2951.47
3752.13	1586.38	3752.13	1884.64	3752.13	2133.08	3752.13	2292.33	3752.13	2231.82	3752.13	2669.48	3752.13	2954.01
3750.93	1596.2	3750.93	1888.34	3750.93	2138.73	3750.93	2297.16	3750.93	2237.17	3750.93	2672.23	3750.93	2962.59
3749.73	1600.87	3749.73	1882.37	3749.73	2140.25	3749.73	2298.17	3749.73	2243.59	3749.73	2682.14	3749.73	2966.05
3748.54	1612	3748.54	1889.74	3748.54	2141.72	3748.54	2311.8	3748.54	2253.33	3748.54	2686.81	3748.54	2973.18
3747.34	1616.21	3747.34	1891.13	3747.34	2147.47	3747.34	2321.11	3747.34	2256.01	3747.34	2696.55	3747.34	2983.99
3746.14	1619.86	3746.14	1898.43	3746.14	2153.6	3746.14	2331.24	3746.14	2255.45	3746.14	2701.88	3746.14	2989.52
3744.95	1622.57	3744.95	1908.95	3744.95	2160.1	3744.95	2339.26	3744.95	2270.59	3744.95	2705.2	3744.95	2994.96
3743.75	1629.05	3743.75	1921.58	3743.75	2168.98	3743.75	2344.07	3743.75	2276.15	3743.75	2712.39	3743.75	3001.75
3742.55	1634.17	3742.55	1935.92	3742.55	2177.4	3742.55	2351.64	3742.55	2282.76	3742.55	2721.01	3742.55	3002.04
3741.35	1640.42	3741.35	1942.94	3741.35	2183.64	3741.35	2361.52	3741.35	2296.51	3741.35	2726.55	3741.35	3006.48
3740.15	1645.63	3740.15	1955.21	3740.15	2203.41	3740.15	2374.66	3740.15	2304.95	3740.15	2736.42	3740.15	3014.73
3738.96	1653.61	3738.96	1966.64	3738.96	2210.98	3738.96	2380.37	3738.96	2310.3	3738.96	2749.91	3738.96	3024.33
3737.76	1658.85	3737.76	1982.96	3737.76	2225.73	3737.76	2386.49	3737.76	2317.16	3737.76	2759.05	3737.76	3033.87
3736.56	1666.7	3736.56	2001.9	3736.56	2238.82	3736.56	2390.45	3736.56	2328.48	3736.56	2769.73	3736.56	3040.04
3735.36	1678.96	3735.36	2018.46	3735.36	2249.99	3735.36	2406.24	3735.36	2338.86	3735.36	2782.58	3735.36	3047.67
3734.16	1685.41	3734.16	2033.13	3734.16	2264.26	3734.16	2420.21	3734.16	2359.83	3734.16	2797.83	3734.16	3057.51
3732.96	1699.58	3732.96	2050.18	3732.96	2280.26	3732.96	2433.64	3732.96	2375.27	3732.96	2807.52	3732.96	3067.7
3731.76	1708.62	3731.76	2067.8	3731.76	2298.67	3731.76	2441.55	3731.76	2386.82	3731.76	2821.64	3731.76	3078.75
3730.56	1712.86	3730.56	2086.44	3730.56	2308.21	3730.56	2456.5	3730.56	2398.16	3730.56	2830.07	3730.56	3094.35
3729.36	1723.91	3729.36	2094.83	3729.36	2322.61	3729.36	2467.7	3729.36	2410.58	3729.36	2838.68	3729.36	3102.76
3728.16	1741.9	3728.16	2102.03	3728.16	2337.53	3728.16	2479.72	3728.16	2425.47	3728.16	2855.61	3728.16	3117.58
3726.96	1751.28	3726.96	2115.63	3726.96	2347.42	3726.96	2493.17	3726.96	2443	3726.96	2871.68	3726.96	3125.66
3725.76	1768.47	3725.76	2134.04	3725.76	2357.69	3725.76	2503.73	3725.76	2455.8	3725.76	2888.45	3725.76	3141.24
3724.56	1782.79	3724.56	2151.72	3724.56	2372.07	3724.56	2522.03	3724.56	2471.07	3724.56	2895.78	3724.56	3155.42
3723.35	1800.81	3723.35	2165.25	3723.35	2386.89	3723.35	2530.07	3723.35	2486.04	3723.35	2911.15	3723.35	3171.03
3722.15	1821.49	3722.15	2176.94	3722.15	2399.96	3722.15	2544.84	3722.15	2503.04	3722.15	2927.39	3722.15	3190.02
3720.95	1839.95	3720.95	2189.1	3720.95	2410.37	3720.95	2564.41	3720.95	2518.47	3720.95	2940.04	3720.95	3203.12
3719.75	1857.16	3719.75	2213.83	3719.75	2426.73	3719.75	2584.62	3719.75	2535.69	3719.75	2954.29	3719.75	3215.82
3718.55	1874.2	3718.55	2219.83	3718.55	2448.51	3718.55	2599.8	3718.55	2553.3	3718.55	2971.2	3718.55	3238.22
3717.34	1900.45	3717.34	2234.61	3717.34	2464.42	3717.34	2617.68	3717.34	2570.59	3717.34	2989.31	3717.34	3250.53
3716.14	1925.13	3716.14	2255.48	3716.14	2484.29	3716.14	2634.87	3716.14	2587.96	3716.14	3002.69	3716.14	3268.17
3714.94	1954.01	3714.94	2279.27	3714.94	2501.73	3714.94	2652.37	3714.94	2601.95	3714.94	3025.27	3714.94	3284.97
3713.74	1979.16	3713.74	2302.93	3713.74	2518.82	3713.74	2669.06	3713.74	2617.32	3713.74	3041	3713.74	3303.87
3712.53	2000.6	3712.53	2326.66	3712.53	2538.98	3712.53	2698.17	3712.53	2640.05	3712.53	3057.96	3712.53	3325.53
3711.33	2025.12	3711.33	2348.58	3711.33	2562.36	3711.33	2717.6	3711.33	2656.87	3711.33	3080.81	3711.33	3348.87
3710.12	2047.35	3710.12	2370.98	3710.12	2582.84	3710.12	2730.24	3710.12	2680.13	3710.12	3097.43	3710.12	3371.13
3708.92	2074.38	3708.92	2402.29	3708.92	2619.13	3708.92	2755.58	3708.92	2710.52	3708.92	3117.1	3708.92	3389.7
3707.72	2102.74	3707.72	2427.01	3707.72	2643.8	3707.72	2775.71	3707.72	2733.69	3707.72	3143.95	3707.72	3411.46
3706.51	2136.52	3706.51	2458.95	3706.51	2664.71	3706.51	2809.54	3706.51	2760.11	3706.51	3167.97	3706.51	3438
3705.31	2155.97	3705.31	2488.73	3705.31	2690.01	3705.31	2830	3705.31	2789.74	3705.31	3191.89	3705.31	3458.5
3704.1	2186.25	3704.1	2519.27	3704.1	2709.64	3704.1	2850.61	3704.1	2815.83	3704.1	3217.63	3704.1	3482.43
3702.9	2211.82	3702.9	2550.05	3702.9	2734.46	3702.9	2870.11	3702.9	2835.89	3702.9	3240.58	3702.9	3507.5
3701.69	2236.21	3701.69	2581.51	3701.69	2758.52	3701.69	2893.1	3701.69	2870.7	3701.69	3266.27	3701.69	3534.26
3700.49	2261.85	3700.49	2610.37	3700.49	2790.89	3700.49	2921.04	3700.49	2903.18	3700.49	3290.84	3700.49	3556.55
3699.28	2290.38	3699.28	2646.48	3699.28	2825.03	3699.28	2955.43	3699.28	2940.43	3699.28	3321.37	3699.28	3587.23
3698.07	2319.12	3698.07	2683.22	3698.07	2856.5	3698.07	2984.71	3698.07	2969.06	3698.07	3355.25	3698.07	3615.73
3696.87	2352.86	3696.87	2723.11	3696.87	2886.91	3696.87	3013.4	3696.87	2998.47	3696.87	3382.13	3696.87	3653.74
3695.66	2388.37	3695.66	2760.94	3695.66	2919.93	3695.66	3046.83	3695.66	3025.49	3695.66	3415.04	3695.66	3688.58
3694.45	2428.34	3694.45	2795.24	3694.45	2955.24	3694.45	3075.23	3694.45	3063.09	3694.45	3453.19	3694.45	3721.17
3693.25	2465.17	3693.25	2830.28	3693.25	2993.22	3693.25	3112.02	3693.25	3096.84	3693.25	3485.92	3693.25	3750.85
3692.04	2501.47	3692.04	2872.58	3692.04	3030.68	3692.04	3148.85	3692.04	3136.92	3692.04	3514.53	3692.04	3782.42
3690.83	2542.39	3690.83	2913.12	3690.83	3071.16	3690.83	3179	3690.83	3179.61	3690.83	3550.88	3690.83	3817.15
3689.62	2584.42	3689.62	2950.19	3689.62	3111.71	3689.62	3221.91	3689.62	3215.76	3689.62	3582.15	3689.62	3859.64
3688.42	2634.87	3688.42	2994.52	3688.42	3154.44	3688.42	3261.53	3688.42	3255.32	3688.42	3620.07	3688.42	3899.3
3687.21	2682.34	3687.21	3046.47	3687.21	3195.91	3687.21	3306.2	3687.21	3300.74	3687.21	3654.63	3687.21	3937.28
3686	2733.57	3686	3098.34	3686	3237.22	3686	3349.7	3686	3341.45	3686	3696.39	3686	3978.14
3684.79	2783.97	3684.79	3145.81	3684.79	3287.76	3684.79	3390.92	3684.79	3379.2	3684.79	3742.52	3684.79	4018.05
3683.58	2838.85	3683.58	3196.26	3683.58	3338.9	3683.58	3448.51	3683.58	3424.85	3683.58	3782.96	3683.58	4060.45
3682.37	2897.26	3682.37	3250	3682.37	3392.28	3682.37	3493.86	3682.37	3463.63	3682.37	3830.62	3682.37	4109.6
3681.17	2955.8	3681.17	3309.63	3681.17	3446.16	3681.17	3541.89	3681.17	3510.68	3681.17	3875.1	3681.17	4154.2
3679.96	3012.11	3679.96	3372.64	3679.96	3496.19	3679.96	3597.19	3679.96	3558.02	3679.96	3917.54	3679.96	4192.37
3678.75	3071.01	3678.75	3425.33	3678.75	3546.01	3678.75	3647.06	3678.75	3596.1	3678.75	3970.46	3678.75	4240.69
3677.54	3128.71	3677.54	3485	3677.54	3596.57	3677.54	3701.21	3677.54	3643.74	3677.54	4018.21	3677.54	4287.13
3676.33	3181.63	3676.33	3543.61	3676.33	3653.68	3676.33	3753.69	3676.33	3698.13	3676.33	4070.06	3676.33	4328.26
3675.12	3246.54	3675.12	3599.61	3675.12	3705.54	3675.12	3805.12	3675.12	3746.89	3675.12	4120.7	3675.12	4374.2
3673.91	3306.9	3673.91	3656.86	3673.91	3765.06	3673.91	3860.69	3673.91	3792.96	3673.91	4175.31	3673.91	4425.23
3672.69	3367.63	3672.69	3719.87	3672.69	3833.12	3672.69	3917.2	3672.69	3853.03	3672.69	4231.11	3672.69	4471.52
3671.48	3431.67	3671.48	3784.75	3671.48	3897.47	3671.48	3979.39	3671.48	3903.69	3671.48	4288.83	3671.48	4525.74
3670.27	3492.32	3670.27	3852.18	3670.27	3960.13	3670.27	4041.42	3670.27	3959.83	3670.27	4340.94	3670.27	4579.57
3669.06	3554.83	3669.06	3916.09	3669.06	4015.68	3669.06	4098.19	3669.06	4007.62	3669.06	4405.74	3669.06	4638.28
3667.85	3617.94	3667.85	3977.15	3667.85	4064.92	3667.85	4154.56	3667.85	4063.97	3667.85	4465.81	3667.85	4689.83
3666.64	3681.23	3666.64	4048.82	3666.64	4130.14	3666.64	4209.98	3666.64	4122.78	3666.64	4518.1	3666.64	4735.35
3665.42	3747.58	3665.42	4106.31	3665.42	4188.74	3665.42	4260.35	3665.42	4187.14	3665.42	4567.46	3665.42	4782.83
3664.21	3813.47	3664.21	4170.57	3664.21	4250.87	3664.21	4312.14	3664.21	4243.73	3664.21	4621.76	3664.21	4835.81
3663	3879.51	3663	4236.93	3663	4306.51	3663	4363.66	3663	4308.48	3663	4670.74	3663	4890.28
3661.79	3950.65	3661.79	4298.14	3661.79	4363.01	3661.79	4418.92	3661.79	4371.47	3661.79	4731.64	3661.79	4941.41
3660.57	4008.24	3660.57	4362.13	3660.57	4414.03	3660.57	4478.91	3660.57	4426.72	3660.57	4784.78	3660.57	4988.89
3659.36	4080.23	3659.36	4426.56	3659.36	4472.58	3659.36	4539.44	3659.36	4484.63	3659.36	4847.66	3659.36	5037.31
3658.15	4148.71	3658.15	4494.26	3658.15	4525.55	3658.15	4599.49	3658.15	4543.73	3658.15	4908.06	3658.15	5087.69
3656.93	4209.51	3656.93	4554.91	3656.93	4589.66	3656.93	4657.61	3656.93	4601.18	3656.93	4965.01	3656.93	5141.22
3655.72	4274.67	3655.72	4619.13	3655.72	4647.33	3655.72	4710.82	3655.72	4650.55	3655.72	5026.27	3655.72	5191.19
3654.5	4336.62	3654.5	4690.07	3654.5	4700.62	3654.5	4771.07	3654.5	4707.63	3654.5	5072.77	3654.5	5247.54
3653.29	4405.19	3653.29	4765.7	3653.29	4760.92	3653.29	4811.5	3653.29	4761.19	3653.29	5128.26	3653.29	5300.72
3652.08	4463.12	3652.08	4831.13	3652.08	4819.52	3652.08	4868.13	3652.08	4812.82	3652.08	5175.95	3652.08	5354.08
3650.86	4527.49	3650.86	4907.19	3650.86	4870.96	3650.86	4924.89	3650.86	4871.02	3650.86	5222.13	3650.86	5409.03
3649.64	4595.79	3649.64	4963.1	3649.64	4926.78	3649.64	4975.93	3649.64	4923.31	3649.64	5273.98	3649.64	5463.23
3648.43	4659.11	3648.43	5026.11	3648.43	4985.41	3648.43	5035.32	3648.43	4984.48	3648.43	5321.6	3648.43	5514.96
3647.21	4717.46	3647.21	5092.64	3647.21	5045	3647.21	5092.21	3647.21	5043.53	3647.21	5366.62	3647.21	5570.63
3646	4791.79	3646	5149.08	3646	5108.84	3646	5152.51	3646	5090.54	3646	5410.96	3646	5631.62
3644.78	4851.7	3644.78	5208.15	3644.78	5155.12	3644.78	5216.14	3644.78	5144.73	3644.78	5461.05	3644.78	5692.62
3643.57	4911.4	3643.57	5268.78	3643.57	4474.31	3643.57	5271.46	3643.57	5203.82	3643.57	5511.91	3643.57	5749.33
3642.35	4967.25	3642.35	5342.94	3642.35	4284.03	3642.35	5335.68	3642.35	5263.07	3642.35	5554.71	3642.35	5816.98
3641.13	5024.29	3641.13	5405.62	3641.13	4936.4	3641.13	5396.82	3641.13	5323.12	3641.13	5599.69	3641.13	5869.28
3639.92	5080.58	3639.92	5464.44	3639.92	5524.84	3639.92	5452.89	3639.92	5373.1	3639.92	5655.79	3639.92	5927.75
3638.7	5146.79	3638.7	5524.04	3638.7	6056.37	3638.7	5506.92	3638.7	5432.14	3638.7	5704.6	3638.7	5979.4
3637.48	5210.65	3637.48	5592.92	3637.48	6541.27	3637.48	5553.69	3637.48	5472.01	3637.48	5739.79	3637.48	6037.92
3636.26	5273.21	3636.26	5641.11	3636.26	6960.98	3636.26	5614.27	3636.26	5511.29	3636.26	5788.1	3636.26	6087.59
3635.04	5335.76	3635.04	5699.02	3635.04	7334.49	3635.04	5670.53	3635.04	5556.53	3635.04	5841.11	3635.04	6134.64
3633.83	5392.19	3633.83	5752.33	3633.83	7651.55	3633.83	5731.79	3633.83	5603.09	3633.83	5888.08	3633.83	6175.25
3632.61	5445.33	3632.61	5799.91	3632.61	7914.02	3632.61	5794.29	3632.61	5646.37	3632.61	5932.89	3632.61	6219.36
3631.39	5487.05	3631.39	5858.56	3631.39	8118.14	3631.39	5854.43	3631.39	5690.57	3631.39	5978.76	3631.39	6259.52
3630.17	5538.37	3630.17	5918.33	3630.17	8274.89	3630.17	5901.38	3630.17	5728.55	3630.17	6022.57	3630.17	6297.42
3628.95	5581.03	3628.95	5969.7	3628.95	8369.23	3628.95	5939.75	3628.95	5776.6	3628.95	6078.5	3628.95	6337.7
3627.73	5624.3	3627.73	6011.69	3627.73	8409.42	3627.73	5979.51	3627.73	5816.33	3627.73	6123.44	3627.73	6382.22
3626.51	5673	3626.51	6062.01	3626.51	8387.89	3626.51	6003.15	3626.51	5851.39	3626.51	6169.02	3626.51	6412.76
3625.29	5719.53	3625.29	6102.64	3625.29	8312.5	3625.29	6034.15	3625.29	5893.31	3625.29	6204.3	3625.29	6450.83
3624.07	5765.98	3624.07	6150.22	3624.07	8189.54	3624.07	6059.41	3624.07	5936.81	3624.07	6247.15	3624.07	6481
3622.85	5812.66	3622.85	6181.71	3622.85	7995.08	3622.85	6099.46	3622.85	5964.8	3622.85	6270.83	3622.85	6510.63
3621.63	5858.49	3621.63	6215.99	3621.63	7752.36	3621.63	6124.8	3621.63	6002.9	3621.63	6302.69	3621.63	6525.26
3620.41	5892.71	3620.41	6236.5	3620.41	7461.99	3620.41	6144.01	3620.41	6024.64	3620.41	6330.88	3620.41	6540.32
3619.19	5926.52	3619.19	6264.57	3619.19	7116.57	3619.19	6166	3619.19	6051.88	3619.19	6360.19	3619.19	6548.1
3617.97	5949.99	3617.97	6287.13	3617.97	6707.92	3617.97	6181.88	3617.97	6076.44	3617.97	6378.09	3617.97	6577
3616.75	5980.39	3616.75	6303.82	3616.75	6245.13	3616.75	6206.54	3616.75	6107.61	3616.75	6397.32	3616.75	6598.26
3615.53	5995.23	3615.53	6335.98	3615.53	5725.07	3615.53	6223.43	3615.53	6135.11	3615.53	6424.38	3615.53	6609.74
3614.31	6017.98	3614.31	6364.71	3614.31	5178.36	3614.31	6233.21	3614.31	6166.53	3614.31	6456.92	3614.31	6623.1
3613.08	6038.72	3613.08	6381.33	3613.08	5683.14	3613.08	6255.62	3613.08	6196.92	3613.08	6478.33	3613.08	6650.74
3611.86	6066.26	3611.86	6397.62	3611.86	6301.97	3611.86	6272.42	3611.86	6217.36	3611.86	6494.93	3611.86	6662.06
3610.64	6081.38	3610.64	6417.72	3610.64	6306.31	3610.64	6309.98	3610.64	6230.48	3610.64	6513.02	3610.64	6680.1
3609.42	6113.45	3609.42	6433.29	3609.42	6329.04	3609.42	6340.41	3609.42	6249.18	3609.42	6529.46	3609.42	6706.38
3608.19	6134.35	3608.19	6445.4	3608.19	6340.74	3608.19	6366.71	3608.19	6251.86	3608.19	6530.94	3608.19	6730.1
3606.97	6158.47	3606.97	6464.62	3606.97	6361.11	3606.97	6400.81	3606.97	6268.8	3606.97	6541.7	3606.97	6740.87
3605.75	6180.37	3605.75	6489.47	3605.75	6389.08	3605.75	6418.56	3605.75	6299.31	3605.75	6557.64	3605.75	6755.56
3604.52	6200.65	3604.52	6509.5	3604.52	6403.86	3604.52	6445.22	3604.52	6323.57	3604.52	6575	3604.52	6771.81
3603.3	6219.19	3603.3	6535.89	3603.3	6425.5	3603.3	6470.48	3603.3	6349.28	3603.3	6596.75	3603.3	6796.38
3602.08	6236.52	3602.08	6577.8	3602.08	6453.21	3602.08	6493.4	3602.08	6373.93	3602.08	6626.01	3602.08	6826.1
3600.85	6267.91	3600.85	6607.42	3600.85	6479.12	3600.85	6507.63	3600.85	6394.51	3600.85	6648.01	3600.85	6847.97
3599.63	6294.06	3599.63	6626.72	3599.63	6505.04	3599.63	6537.57	3599.63	6425.48	3599.63	6678.39	3599.63	6885.56
3598.4	6325.86	3598.4	6659.26	3598.4	6525.05	3598.4	6563.78	3598.4	6461.1	3598.4	6698.92	3598.4	6925.39
3597.18	6354.84	3597.18	6703.86	3597.18	6551.23	3597.18	6578.6	3597.18	6496.99	3597.18	6726.27	3597.18	6949.17
3595.95	6393.6	3595.95	6729.14	3595.95	6583.2	3595.95	6623.64	3595.95	6536.49	3595.95	6753.01	3595.95	6975.97
3594.73	6431.08	3594.73	6766.32	3594.73	6631.8	3594.73	6663.19	3594.73	6568.22	3594.73	6790.25	3594.73	7000.33
3593.5	6473.85	3593.5	6800.78	3593.5	6657.16	3593.5	6694.15	3593.5	6588.21	3593.5	6816.04	3593.5	7026
3592.27	6499.41	3592.27	6843.03	3592.27	6694.28	3592.27	6724.85	3592.27	6620.94	3592.27	6859.71	3592.27	7045.14
3591.05	6532.92	3591.05	6887.37	3591.05	6732.51	3591.05	6748.27	3591.05	6646.98	3591.05	6882.83	3591.05	7075.34
3589.82	6572.55	3589.82	6924.01	3589.82	6757.78	3589.82	6772.43	3589.82	6669.01	3589.82	6909.72	3589.82	7095.61
3588.59	6606.21	3588.59	6967.88	3588.59	6791.62	3588.59	6801.34	3588.59	6702.89	3588.59	6941.37	3588.59	7136.92
3587.37	6650.2	3587.37	7007.8	3587.37	6832.12	3587.37	6835.68	3587.37	6744.64	3587.37	6981.4	3587.37	7154.2
3586.14	6693.15	3586.14	7051.04	3586.14	6876.22	3586.14	6872.62	3586.14	6772.73	3586.14	7025.64	3586.14	7176.41
3584.91	6727.53	3584.91	7086.63	3584.91	6911.36	3584.91	6905.62	3584.91	6806.25	3584.91	7063.61	3584.91	7207.94
3583.69	6767.36	3583.69	7126.8	3583.69	6941.43	3583.69	6952.61	3583.69	6832.72	3583.69	7094.01	3583.69	7247.54
3582.46	6803.34	3582.46	7174.8	3582.46	6975.42	3582.46	7000.62	3582.46	6852.76	3582.46	7116.59	3582.46	7268.43
3581.23	6841.22	3581.23	7207.07	3581.23	7012.62	3581.23	7056.96	3581.23	6876.15	3581.23	7149.28	3581.23	7300.31
3580	6888.43	3580	7245.77	3580	7058.32	3580	7080.65	3580	6896.67	3580	7177.32	3580	7342.7
3578.77	6921.66	3578.77	7284.61	3578.77	7084.43	3578.77	7111.21	3578.77	6915.85	3578.77	7194.29	3578.77	7368.94
3577.54	6962.63	3577.54	7339.48	3577.54	7126.64	3577.54	7138.07	3577.54	6946.23	3577.54	7220.77	3577.54	7403.87
3576.32	6982.76	3576.32	7375.31	3576.32	7169.4	3576.32	7176.19	3576.32	6978.55	3576.32	7262.46	3576.32	7437.78
3575.09	7027.15	3575.09	7417.71	3575.09	7201.99	3575.09	7201.21	3575.09	7014.67	3575.09	7298.7	3575.09	7485.02
3573.86	7070.94	3573.86	7467.73	3573.86	7253.83	3573.86	7242.2	3573.86	7058.96	3573.86	7330.96	3573.86	7526.92
3572.63	7115.61	3572.63	7510.65	3572.63	7286.71	3572.63	7275.6	3572.63	7094.37	3572.63	7350.63	3572.63	7556.09
3571.4	7159.3	3571.4	7547.48	3571.4	7311.66	3571.4	7306.44	3571.4	7130.63	3571.4	7377.45	3571.4	7582.88
3570.17	7192	3570.17	7595.38	3570.17	7340.27	3570.17	7343.95	3570.17	7179.81	3570.17	7413.56	3570.17	7626.99
3568.94	7233.34	3568.94	7641.53	3568.94	7363.3	3568.94	7379.27	3568.94	7223.78	3568.94	7456.23	3568.94	7673.76
3567.71	7269.92	3567.71	7672.89	3567.71	7407.34	3567.71	7418.81	3567.71	7260.79	3567.71	7495.19	3567.71	7711.75
3566.48	7320.84	3566.48	7700.08	3566.48	7449.6	3566.48	7474.05	3566.48	7315.66	3566.48	7541.89	3566.48	7744.97
3565.25	7359.11	3565.25	7744.93	3565.25	7489.12	3565.25	7511.01	3565.25	7341.8	3565.25	7578.13	3565.25	7784.44
3564.01	7395.5	3564.01	7786.89	3564.01	7504.25	3564.01	7541.26	3564.01	7379.61	3564.01	7618.94	3564.01	7819.77
3562.78	7428	3562.78	7813.46	3562.78	7539.02	3562.78	7574.55	3562.78	7409.35	3562.78	7650.26	3562.78	7849.15
3561.55	7469.06	3561.55	7849.34	3561.55	7573.9	3561.55	7600.98	3561.55	7439.62	3561.55	7670	3561.55	7877.05
3560.32	7507.51	3560.32	7887.19	3560.32	7613.66	3560.32	7626.04	3560.32	7471.95	3560.32	7715.73	3560.32	7900.84
3559.09	7553.95	3559.09	7928.25	3559.09	7657.09	3559.09	7654.18	3559.09	7516.79	3559.09	7751.81	3559.09	7936.27
3557.85	7605.59	3557.85	7966.7	3557.85	7695.6	3557.85	7690.34	3557.85	7556.74	3557.85	7792.41	3557.85	7959.14
3556.62	7647.48	3556.62	8012.29	3556.62	7744.08	3556.62	7728.41	3556.62	7588.84	3556.62	7822.97	3556.62	7987.38
3555.39	7676.64	3555.39	8053.38	3555.39	7780.48	3555.39	7774.02	3555.39	7623.15	3555.39	7860.79	3555.39	8024.28
3554.16	7724.79	3554.16	8092.54	3554.16	7821.54	3554.16	7812.29	3554.16	7644.51	3554.16	7897.88	3554.16	8063.52
3552.92	7760.02	3552.92	8130.23	3552.92	7868.83	3552.92	7845.24	3552.92	7675.3	3552.92	7928.03	3552.92	8089.29
3551.69	7804.49	3551.69	8176.51	3551.69	7919.77	3551.69	7876.85	3551.69	7704.25	3551.69	7971.04	3551.69	8134.61
3550.45	7847.46	3550.45	8232.52	3550.45	7959.62	3550.45	7911.27	3550.45	7733.05	3550.45	8004.09	3550.45	8175.62
3549.22	7891.98	3549.22	8273.84	3549.22	8007.87	3549.22	7956.23	3549.22	7775.26	3549.22	8039.67	3549.22	8217.08
3547.99	7938.57	3547.99	8324.06	3547.99	8056.97	3547.99	7992.98	3547.99	7823.15	3547.99	8081.6	3547.99	8249.52
3546.75	7977.89	3546.75	8370.63	3546.75	8112.68	3546.75	8035.57	3546.75	7870.63	3546.75	8128.26	3546.75	8274.15
3545.52	8040.6	3545.52	8422.19	3545.52	8149.39	3545.52	8067.54	3545.52	7921.33	3545.52	8171.56	3545.52	8324.44
3544.28	8087.48	3544.28	8467.72	3544.28	8183.56	3544.28	8119.11	3544.28	7971.38	3544.28	8205.52	3544.28	8347.17
3543.05	8127.34	3543.05	8515.24	3543.05	8206.3	3543.05	8158.96	3543.05	8012.58	3543.05	8245.6	3543.05	8376.45
3541.81	8164.12	3541.81	8566.18	3541.81	8241.37	3541.81	8197.67	3541.81	8058.39	3541.81	8295.53	3541.81	8422.74
3540.58	8207.44	3540.58	8621.87	3540.58	8280.43	3540.58	8241.87	3540.58	8110.05	3540.58	8343.25	3540.58	8463.03
3539.34	8247.83	3539.34	8667.02	3539.34	8319.76	3539.34	8295.89	3539.34	8149.99	3539.34	8375.94	3539.34	8512.74
3538.1	8291.59	3538.1	8705.36	3538.1	8367.99	3538.1	8339.44	3538.1	8202.29	3538.1	8413.89	3538.1	8545.43
3536.87	8349.7	3536.87	8760.81	3536.87	8409.92	3536.87	8388.7	3536.87	8251.6	3536.87	8455.75	3536.87	8588.65
3535.63	8376.41	3535.63	8807.61	3535.63	8451.13	3535.63	8438.9	3535.63	8286.98	3535.63	8486.52	3535.63	8619.63
3534.39	8414.2	3534.39	8845.74	3534.39	8489.22	3534.39	8470.56	3534.39	8335.7	3534.39	8531.21	3534.39	8662.95
3533.16	8451.47	3533.16	8887.79	3533.16	8536.85	3533.16	8507.42	3533.16	8380.88	3533.16	8567.13	3533.16	8708.19
3531.92	8494.43	3531.92	8944.87	3531.92	8588.95	3531.92	8544.91	3531.92	8429.43	3531.92	8598.89	3531.92	8742.55
3530.68	8538.53	3530.68	9008.36	3530.68	8646.48	3530.68	8594.92	3530.68	8476.79	3530.68	8635.46	3530.68	8786.63
3529.44	8590.11	3529.44	9052.58	3529.44	8698.24	3529.44	8650.88	3529.44	8518.07	3529.44	8650.87	3529.44	8828.38
3528.21	8631.84	3528.21	9097.87	3528.21	8744.97	3528.21	8699.8	3528.21	8574.61	3528.21	8689.02	3528.21	8867.19
3526.97	8676.24	3526.97	9140.52	3526.97	8790.77	3526.97	8752.62	3526.97	8621.95	3526.97	8708.44	3526.97	8913.19
3525.73	8726.82	3525.73	9181.16	3525.73	8831.99	3525.73	8804.72	3525.73	8666.2	3525.73	8741.04	3525.73	8967.7
3524.49	8779.34	3524.49	9236.77	3524.49	8884.5	3524.49	8850.28	3524.49	8698.66	3524.49	8780.4	3524.49	9015.87
3523.25	8818.87	3523.25	9288.19	3523.25	8944.13	3523.25	8893.08	3523.25	8746.31	3523.25	8820.88	3523.25	9048.84
3522.01	8879.9	3522.01	9333.43	3522.01	8988.7	3522.01	8931.19	3522.01	8789.88	3522.01	8865.53	3522.01	9102.44
3520.77	8943	3520.77	9398.36	3520.77	9035.47	3520.77	8977.77	3520.77	8832.16	3520.77	8895.58	3520.77	9146.59
3519.53	9000.57	3519.53	9441.48	3519.53	9091.14	3519.53	9020.28	3519.53	8874.6	3519.53	8944.98	3519.53	9190.55
3518.29	9053.45	3518.29	9494.63	3518.29	9129.92	3518.29	9058	3518.29	8924.81	3518.29	8993.99	3518.29	9222.76
3517.05	9099.18	3517.05	9552.51	3517.05	9164.78	3517.05	9106.48	3517.05	8966.52	3517.05	9039.66	3517.05	9270.28
3515.81	9157.31	3515.81	9597.47	3515.81	9201.59	3515.81	9159.16	3515.81	9000.07	3515.81	9086.19	3515.81	9325.78
3514.57	9201.21	3514.57	9640.67	3514.57	9240.46	3514.57	9210.42	3514.57	9045.42	3514.57	9127.65	3514.57	9355.15
3513.33	9263.93	3513.33	9701.87	3513.33	9279.27	3513.33	9244.41	3513.33	9081.11	3513.33	9183.06	3513.33	9392.21
3512.09	9314.79	3512.09	9748.01	3512.09	9321.39	3512.09	9283.16	3512.09	9115	3512.09	9220.86	3512.09	9424.63
3510.85	9370.71	3510.85	9808.57	3510.85	9366.48	3510.85	9323.64	3510.85	9152.06	3510.85	9261.75	3510.85	9456.66
3509.61	9418.78	3509.61	9856.28	3509.61	9418.07	3509.61	9367.1	3509.61	9190.7	3509.61	9307.12	3509.61	9507.14
3508.37	9477.39	3508.37	9903.79	3508.37	9460.95	3508.37	9406.68	3508.37	9235.58	3508.37	9362.06	3508.37	9542.99
3507.12	9533.15	3507.12	9964.8	3507.12	9510.08	3507.12	9454.54	3507.12	9276.56	3507.12	9400.05	3507.12	9593.88
3505.88	9576.22	3505.88	10004.9	3505.88	9545.23	3505.88	9497.56	3505.88	9322.77	3505.88	9443.13	3505.88	9634.82
3504.64	9632.62	3504.64	10055.2	3504.64	9575.92	3504.64	9526.84	3504.64	9363.31	3504.64	9488.84	3504.64	9685.35
3503.4	9676.06	3503.4	10102.7	3503.4	9627.65	3503.4	9577.63	3503.4	9417.21	3503.4	9531.35	3503.4	9722.37
3502.15	9721.74	3502.15	10156	3502.15	9668.63	3502.15	9629.51	3502.15	9470.04	3502.15	9564.72	3502.15	9753.54
3500.91	9781.92	3500.91	10208.1	3500.91	9711.5	3500.91	9674.75	3500.91	9510.69	3500.91	9605.21	3500.91	9781.14
3499.67	9835.14	3499.67	10250.4	3499.67	9761.3	3499.67	9712.92	3499.67	9557.6	3499.67	9644.68	3499.67	9822.48
3498.42	9888.72	3498.42	10294.6	3498.42	9799.43	3498.42	9749.91	3498.42	9616.07	3498.42	9681.37	3498.42	9859.34
3497.18	9949.57	3497.18	10332.8	3497.18	9837.26	3497.18	9800.97	3497.18	9650.79	3497.18	9694.04	3497.18	9897.21
3495.93	9993.63	3495.93	10383	3495.93	9877.96	3495.93	9841.31	3495.93	9694.47	3495.93	9738.51	3495.93	9926.09
3494.69	10033.8	3494.69	10428.7	3494.69	9926.02	3494.69	9869.83	3494.69	9741.51	3494.69	9785.62	3494.69	9967.39
3493.45	10071.7	3493.45	10480.2	3493.45	9975.58	3493.45	9897.17	3493.45	9778.35	3493.45	9814.53	3493.45	9989.22
3492.2	10119.1	3492.2	10523.7	3492.2	10011.6	3492.2	9931.62	3492.2	9823.58	3492.2	9849.83	3492.2	10031
3490.96	10162.8	3490.96	10583.1	3490.96	10061.9	3490.96	9978.08	3490.96	9854.94	3490.96	9889.32	3490.96	10065.6
3489.71	10210.1	3489.71	10614.8	3489.71	10104.1	3489.71	10033	3489.71	9891.16	3489.71	9939	3489.71	10100.7
3488.46	10258.3	3488.46	10663.5	3488.46	10139.5	3488.46	10083.9	3488.46	9931.29	3488.46	9983.62	3488.46	10132.5
3487.22	10289.7	3487.22	10707.6	3487.22	10187.7	3487.22	10139.8	3487.22	9964.53	3487.22	10021.2	3487.22	10165.8
3485.97	10329.5	3485.97	10741	3485.97	10231.1	3485.97	10176.1	3485.97	9996.61	3485.97	10046.5	3485.97	10200.9
3484.73	10384.3	3484.73	10792.4	3484.73	10273.4	3484.73	10216.6	3484.73	10035.2	3484.73	10082.8	3484.73	10227.9
3483.48	10440.2	3483.48	10823.1	3483.48	10321.1	3483.48	10242.9	3483.48	10054.2	3483.48	10112.9	3483.48	10254.2
3482.23	10476.8	3482.23	10861.6	3482.23	10372.3	3482.23	10293.2	3482.23	10083	3482.23	10141.6	3482.23	10283.8
3480.99	10512.8	3480.99	10908.9	3480.99	10422.5	3480.99	10328.7	3480.99	10108.3	3480.99	10176.5	3480.99	10319.9
3479.74	10547.6	3479.74	10952.6	3479.74	10462.4	3479.74	10373.9	3479.74	10140	3479.74	10221.5	3479.74	10358.4
3478.49	10604.8	3478.49	10999.8	3478.49	10502.3	3478.49	10421.4	3478.49	10171.6	3478.49	10246.6	3478.49	10395.9
3477.25	10651	3477.25	11046.3	3477.25	10540.4	3477.25	10463	3477.25	10211.1	3477.25	10282.1	3477.25	10437.2
3476	10686.6	3476	11070.5	3476	10570.2	3476	10502.7	3476	10251.5	3476	10327.3	3476	10478.7
3474.75	10725.9	3474.75	11107.7	3474.75	10603.7	3474.75	10543.5	3474.75	10294.5	3474.75	10371	3474.75	10511
3473.5	10769.1	3473.5	11139.8	3473.5	10649.6	3473.5	10581.3	3473.5	10342.8	3473.5	10410.2	3473.5	10542.8
3472.25	10829.9	3472.25	11187.3	3472.25	10666.2	3472.25	10610.8	3472.25	10373.2	3472.25	10442.3	3472.25	10569.1
3471	10887.8	3471	11218	3471	10694.9	3471	10643.7	3471	10407.8	3471	10482.9	3471	10598.5
3469.75	10923.3	3469.75	11260.2	3469.75	10739	3469.75	10689.3	3469.75	10456.3	3469.75	10505.3	3469.75	10646.4
3468.5	10962.5	3468.5	11294.2	3468.5	10760.9	3468.5	10715.8	3468.5	10486.5	3468.5	10510.5	3468.5	10674.6
3467.25	11000.1	3467.25	11336.2	3467.25	10789.1	3467.25	10746.8	3467.25	10509.3	3467.25	10542.3	3467.25	10707.4
3466	11021.8	3466	11376.6	3466	10819.3	3466	10766.6	3466	10549.6	3466	10588.9	3466	10726.2
3464.75	11047.4	3464.75	11403.4	3464.75	10863.8	3464.75	10782.1	3464.75	10570.2	3464.75	10622.7	3464.75	10760.8
3463.5	11076	3463.5	11450.7	3463.5	10900.5	3463.5	10809.5	3463.5	10582.9	3463.5	10639.3	3463.5	10783.1
3462.25	11108.5	3462.25	11471.5	3462.25	10928.5	3462.25	10837.9	3462.25	10607.6	3462.25	10676.7	3462.25	10812.4
3461	11141.4	3461	11502.3	3461	10962.5	3461	10870.7	3461	10626.5	3461	10713.8	3461	10832.8
3459.75	11168.2	3459.75	11535.7	3459.75	10987.8	3459.75	10901.7	3459.75	10653.3	3459.75	10738.3	3459.75	10862.1
3458.5	11177.1	3458.5	11581	3458.5	11014.8	3458.5	10917.5	3458.5	10669.1	3458.5	10763.6	3458.5	10887.5
3457.25	11186.4	3457.25	11616.5	3457.25	11042.7	3457.25	10935.2	3457.25	10691.5	3457.25	10792.7	3457.25	10912.1
3456	11218.2	3456	11656.2	3456	11069.1	3456	10942.9	3456	10712	3456	10806	3456	10933.9
3454.75	11261.7	3454.75	11681.6	3454.75	11116.6	3454.75	10970.7	3454.75	10737.2	3454.75	10839.7	3454.75	10959.5
3453.49	11276	3453.49	11708	3453.49	11156.7	3453.49	10973.5	3453.49	10754.5	3453.49	10855.3	3453.49	10976.5
3452.24	11291.7	3452.24	11750.3	3452.24	11193.6	3452.24	11003.5	3452.24	10782.1	3452.24	10878.6	3452.24	10983.7
3450.99	11306.4	3450.99	11785.2	3450.99	11207.2	3450.99	11013.7	3450.99	10789.8	3450.99	10894.5	3450.99	10997.3
3449.74	11339	3449.74	11813.7	3449.74	11238.8	3449.74	11035.1	3449.74	10813.7	3449.74	10920.7	3449.74	11013
3448.48	11367.5	3448.48	11841.5	3448.48	11266.2	3448.48	11060.9	3448.48	10827.9	3448.48	10929.5	3448.48	11030.4
3447.23	11380.1	3447.23	11866.4	3447.23	11288.8	3447.23	11084.3	3447.23	10854.2	3447.23	10950.3	3447.23	11045.2
3445.98	11392.1	3445.98	11869.3	3445.98	11306.3	3445.98	11110.2	3445.98	10881.6	3445.98	10962.1	3445.98	11061.6
3444.72	11410.8	3444.72	11891.1	3444.72	11316.9	3444.72	11118.5	3444.72	10902.1	3444.72	10966.4	3444.72	11073.4
3443.47	11432.1	3443.47	11916.7	3443.47	11333.4	3443.47	11132.2	3443.47	10921	3443.47	10977.4	3443.47	11081.1
3442.21	11466.6	3442.21	11922.8	3442.21	11357.8	3442.21	11155.1	3442.21	10948.6	3442.21	10984.4	3442.21	11091.1
3440.96	11483.1	3440.96	11944.4	3440.96	11370.3	3440.96	11180.6	3440.96	10969.1	3440.96	10987.4	3440.96	11106.1
3439.71	11504.8	3439.71	11959.3	3439.71	11399.1	3439.71	11203.6	3439.71	10978.6	3439.71	10985.3	3439.71	11113.6
3438.45	11520.5	3438.45	11984.1	3438.45	11393.1	3438.45	11203.6	3438.45	10969.5	3438.45	10993	3438.45	11124.8
3437.2	11531.2	3437.2	11990.2	3437.2	11387.8	3437.2	11218.2	3437.2	10982.8	3437.2	10999.5	3437.2	11129.5
3435.94	11550.1	3435.94	11995.6	3435.94	11391.7	3435.94	11214.4	3435.94	10996.1	3435.94	11006.4	3435.94	11143.6
3434.68	11575.7	3434.68	11996.9	3434.68	11389.6	3434.68	11226.8	3434.68	10997.1	3434.68	11003.3	3434.68	11164
3433.43	11599.4	3433.43	12003.9	3433.43	11387.8	3433.43	11251.7	3433.43	10999.5	3433.43	11003.2	3433.43	11174.6
3432.17	11609.5	3432.17	12000.4	3432.17	11377.2	3432.17	11269.6	3432.17	11004.1	3432.17	11018.9	3432.17	11179.5
3430.92	11599.2	3430.92	12015.8	3430.92	11380.9	3430.92	11280.5	3430.92	11005.6	3430.92	11027.1	3430.92	11189
3429.66	11601.5	3429.66	12017.4	3429.66	11383.1	3429.66	11285.4	3429.66	11003.3	3429.66	11034.2	3429.66	11193.5
3428.4	11589.5	3428.4	12029.1	3428.4	11392.1	3428.4	11285.5	3428.4	11004.7	3428.4	11058.4	3428.4	11202.8
3427.14	11596.8	3427.14	12027.9	3427.14	11404.5	3427.14	11294.4	3427.14	11005.7	3427.14	11081.3	3427.14	11209.2
3425.89	11604.3	3425.89	12035.2	3425.89	11409	3425.89	11293.2	3425.89	11015.9	3425.89	11084.9	3425.89	11224.9
3424.63	11620.7	3424.63	12031	3424.63	11417.9	3424.63	11298.1	3424.63	11021.4	3424.63	11093	3424.63	11240.5
3423.37	11627.7	3423.37	12040.9	3423.37	11422.4	3423.37	11291	3423.37	11014.9	3423.37	11093	3423.37	11228.7
3422.11	11634.7	3422.11	12053.7	3422.11	11421.1	3422.11	11310.5	3422.11	11007.3	3422.11	11096.9	3422.11	11225.9
3420.86	11637.5	3420.86	12072.9	3420.86	11410.2	3420.86	11295.7	3420.86	11006.9	3420.86	11096.2	3420.86	11234.6
3419.6	11639	3419.6	12072.9	3419.6	11434.6	3419.6	11299.9	3419.6	11015.4	3419.6	11100.3	3419.6	11232.1
3418.34	11644.4	3418.34	12070	3418.34	11435.6	3418.34	11299.6	3418.34	11019.1	3418.34	11087.7	3418.34	11229
3417.08	11641	3417.08	12063.3	3417.08	11439.8	3417.08	11287.6	3417.08	11037.8	3417.08	11089.3	3417.08	11220.3
3415.82	11630.8	3415.82	12055.5	3415.82	11431.3	3415.82	11277	3415.82	11052	3415.82	11089.4	3415.82	11209.5
3414.56	11628.1	3414.56	12068.8	3414.56	11441.2	3414.56	11260.4	3414.56	11045	3414.56	11078.4	3414.56	11210.8
3413.3	11643.2	3413.3	12067.1	3413.3	11443.5	3413.3	11267.5	3413.3	11066.1	3413.3	11070.3	3413.3	11203.6
3412.04	11648.6	3412.04	12050.6	3412.04	11442.6	3412.04	11254.1	3412.04	11068.7	3412.04	11053.3	3412.04	11189.8
3410.78	11628.3	3410.78	12067.1	3410.78	11358	3410.78	11241.3	3410.78	11051.8	3410.78	11038.3	3410.78	11177.2
3409.52	11612.8	3409.52	12062.9	3409.52	11381.5	3409.52	11233.9	3409.52	11055.6	3409.52	11027.5	3409.52	11166.2
3408.26	11606.1	3408.26	12071.7	3408.26	11390.2	3408.26	11218.4	3408.26	11047.3	3408.26	11019.6	3408.26	11169.9
3407	11599.7	3407	12053.4	3407	11401.9	3407	11213.3	3407	11052.2	3407	11001.8	3407	11161.5
3405.74	11602.8	3405.74	12045.9	3405.74	11419.4	3405.74	11206.3	3405.74	11037.4	3405.74	11001.7	3405.74	11156.9
3404.47	11591.4	3404.47	12020.6	3404.47	11427	3404.47	11211.7	3404.47	11026.3	3404.47	10978.4	3404.47	11146.5
3403.21	11561	3403.21	12006.7	3403.21	11442.4	3403.21	11210.3	3403.21	11014	3403.21	10977.5	3403.21	11124.7
3401.95	11543.8	3401.95	11998.4	3401.95	11443.4	3401.95	11197.8	3401.95	11003.2	3401.95	10970.4	3401.95	11114.4
3400.69	11511.1	3400.69	11990.7	3400.69	11458.7	3400.69	11193.2	3400.69	10989.1	3400.69	10972.5	3400.69	11102.2
3399.43	11500.6	3399.43	11953.7	3399.43	11462.7	3399.43	11184.6	3399.43	10978.9	3399.43	10973.9	3399.43	11087.6
3398.16	11469.5	3398.16	11945.5	3398.16	11457.9	3398.16	11170.5	3398.16	10962	3398.16	10958.8	3398.16	11073
3396.9	11446.4	3396.9	11923.6	3396.9	11436.7	3396.9	11157.7	3396.9	10942.2	3396.9	10956.2	3396.9	11065.5
3395.64	11431.5	3395.64	11915.5	3395.64	11407.7	3395.64	11146.5	3395.64	10931.6	3395.64	10937.9	3395.64	11057.8
3394.37	11424.7	3394.37	11893.1	3394.37	11389.8	3394.37	11135.1	3394.37	10910.4	3394.37	10930	3394.37	11047.4
3393.11	11397.5	3393.11	11871.1	3393.11	11384.1	3393.11	11117.8	3393.11	10888.5	3393.11	10935.4	3393.11	11030.5
3391.85	11375.6	3391.85	11865.8	3391.85	11360	3391.85	11105.6	3391.85	10874	3391.85	10920	3391.85	11021.2
3390.58	11355	3390.58	11836.4	3390.58	11332.2	3390.58	11069.5	3390.58	10876	3390.58	10910.7	3390.58	11012.4
3389.32	11354.7	3389.32	11800.6	3389.32	11300.2	3389.32	11057.6	3389.32	10870.2	3389.32	10908.4	3389.32	10995.2
3388.05	11336.3	3388.05	11777.1	3388.05	11267.9	3388.05	11036.7	3388.05	10853.9	3388.05	10909.4	3388.05	10988.9
3386.79	11318.9	3386.79	11762.6	3386.79	11235.8	3386.79	11009.4	3386.79	10858.9	3386.79	10906.9	3386.79	10969.6
3385.52	11295	3385.52	11732.1	3385.52	11199.3	3385.52	10994.3	3385.52	10837.8	3385.52	10900.4	3385.52	10963.8
3384.26	11281.6	3384.26	11713.3	3384.26	11169.8	3384.26	10990.2	3384.26	10830.2	3384.26	10879.6	3384.26	10954.4
3382.99	11269.5	3382.99	11682.7	3382.99	11121.2	3382.99	10968.8	3382.99	10812	3382.99	10860.3	3382.99	10928.1
3381.73	11230	3381.73	11656.9	3381.73	11073.3	3381.73	10947.2	3381.73	10787.8	3381.73	10848.1	3381.73	10904.2
3380.46	11205.4	3380.46	11639.6	3380.46	11021.9	3380.46	10934.7	3380.46	10768.7	3380.46	10835.1	3380.46	10889.6
3379.2	11191.2	3379.2	11622.8	3379.2	11068.7	3379.2	10934.9	3379.2	10759.6	3379.2	10822.6	3379.2	10879.8
3377.93	11188	3377.93	11613.7	3377.93	11048.3	3377.93	10927.9	3377.93	10729.8	3377.93	10804.9	3377.93	10871.4
3376.66	11180.6	3376.66	11591.4	3376.66	11018.5	3376.66	10912.5	3376.66	10719.3	3376.66	10776.9	3376.66	10849.8
3375.39	11169.5	3375.39	11585.7	3375.39	11004.1	3375.39	10901.5	3375.39	10696.2	3375.39	10764.1	3375.39	10827.8
3374.13	11150	3374.13	11576.3	3374.13	10996.2	3374.13	10888.9	3374.13	10687	3374.13	10741.4	3374.13	10813.1
3372.86	11131.9	3372.86	11556.8	3372.86	10981	3372.86	10890.1	3372.86	10667.6	3372.86	10728.5	3372.86	10794.7
3371.59	11119.2	3371.59	11535.6	3371.59	10954.9	3371.59	10882.7	3371.59	10644.6	3371.59	10706.3	3371.59	10785.1
3370.32	11095.9	3370.32	11516.1	3370.32	10937.3	3370.32	10859.6	3370.32	10628.8	3370.32	10686.6	3370.32	10777.3
3369.06	11074.4	3369.06	11471.8	3369.06	10918.9	3369.06	10838.7	3369.06	10597.8	3369.06	10655.4	3369.06	10752.4
3367.79	11056.2	3367.79	11472.4	3367.79	10888.2	3367.79	10816.5	3367.79	10567.5	3367.79	10634.7	3367.79	10724
3366.52	11031.5	3366.52	11465.4	3366.52	10858.8	3366.52	10791.7	3366.52	10538.7	3366.52	10602.7	3366.52	10706.7
3365.25	11024	3365.25	11445.4	3365.25	10828.6	3365.25	10779.2	3365.25	10517.8	3365.25	10567.8	3365.25	10674.4
3363.98	11004.7	3363.98	11418.3	3363.98	10821.4	3363.98	10755.5	3363.98	10488.7	3363.98	10563.6	3363.98	10652.3
3362.71	10984.6	3362.71	11398.7	3362.71	10802.7	3362.71	10737.6	3362.71	10458.3	3362.71	10551.1	3362.71	10639.6
3361.44	10967	3361.44	11380.4	3361.44	10774.8	3361.44	10716.8	3361.44	10445.9	3361.44	10525.5	3361.44	10628.9
3360.17	10930.5	3360.17	11364.4	3360.17	10757.3	3360.17	10691.5	3360.17	10448.6	3360.17	10500.8	3360.17	10609.8
3358.9	10901.4	3358.9	11342.2	3358.9	10733	3358.9	10677.7	3358.9	10421.4	3358.9	10488	3358.9	10580.6
3357.63	10860.1	3357.63	11329.6	3357.63	10733.3	3357.63	10648.2	3357.63	10397.6	3357.63	10474.4	3357.63	10566.1
3356.36	10847.3	3356.36	11289.5	3356.36	10721.9	3356.36	10624.4	3356.36	10393.5	3356.36	10445.4	3356.36	10543.1
3355.09	10808.5	3355.09	11242.6	3355.09	10696.4	3355.09	10610.3	3355.09	10368	3355.09	10422.1	3355.09	10517.3
3353.82	10794.1	3353.82	11218.2	3353.82	10685	3353.82	10586.2	3353.82	10359.6	3353.82	10389.5	3353.82	10482.3
3352.55	10770.2	3352.55	11188.4	3352.55	10665.7	3352.55	10560.8	3352.55	10330.4	3352.55	10370.8	3352.55	10462.5
3351.28	10741.3	3351.28	11171.6	3351.28	10643.4	3351.28	10539.6	3351.28	10332.6	3351.28	10353.8	3351.28	10453.9
3350	10731.3	3350	11141.1	3350	10629.6	3350	10520.6	3350	10314.5	3350	10328.7	3350	10442.8
3348.73	10726.2	3348.73	11135.9	3348.73	10620.6	3348.73	10501.8	3348.73	10309.9	3348.73	10307.7	3348.73	10429
3347.46	10725.6	3347.46	11118.9	3347.46	10603.2	3347.46	10479.3	3347.46	10299.8	3347.46	10282.8	3347.46	10414.2
3346.19	10717.6	3346.19	11093.6	3346.19	10582.1	3346.19	10470	3346.19	10285.9	3346.19	10271.2	3346.19	10394.8
3344.92	10695.8	3344.92	11076.1	3344.92	10584	3344.92	10451	3344.92	10271.3	3344.92	10273.6	3344.92	10374.5
3343.64	10682.4	3343.64	11057.1	3343.64	10569.4	3343.64	10427.8	3343.64	10257.4	3343.64	10265	3343.64	10371.6
3342.37	10666.5	3342.37	11017.1	3342.37	10553.3	3342.37	10411.7	3342.37	10232.8	3342.37	10249.8	3342.37	10359.2
3341.09	10645.5	3341.09	10998	3341.09	10532.5	3341.09	10377.7	3341.09	10210.8	3341.09	10233.2	3341.09	10344.8
3339.82	10636.6	3339.82	10996.1	3339.82	10512.6	3339.82	10344.5	3339.82	10201.5	3339.82	10225.8	3339.82	10343.3
3338.55	10618.8	3338.55	10972.6	3338.55	10503	3338.55	10333.2	3338.55	10177.3	3338.55	10216.2	3338.55	10309.4
3337.27	10610.6	3337.27	10985.8	3337.27	10468	3337.27	10316.9	3337.27	10161.9	3337.27	10202.2	3337.27	10283.1
3336	10589.3	3336	10967.3	3336	10453.1	3336	10302.1	3336	10154.3	3336	10183.6	3336	10267.8
3334.72	10576.6	3334.72	10941.6	3334.72	10420.6	3334.72	10288.7	3334.72	10140.1	3334.72	10190.7	3334.72	10251.1
3333.45	10564.8	3333.45	10928	3333.45	10413.4	3333.45	10276.6	3333.45	10117.7	3333.45	10186.1	3333.45	10241.1
3332.17	10549.6	3332.17	10920.6	3332.17	10391.5	3332.17	10274.3	3332.17	10103.9	3332.17	10160.1	3332.17	10229.6
3330.9	10509.8	3330.9	10904.3	3330.9	10381.4	3330.9	10259.6	3330.9	10092.7	3330.9	10137.6	3330.9	10213.7
3329.62	10482.5	3329.62	10889.2	3329.62	10360.6	3329.62	10246.8	3329.62	10073	3329.62	10096.5	3329.62	10194.4
3328.35	10482.1	3328.35	10871.2	3328.35	10334.3	3328.35	10233.1	3328.35	10030.8	3328.35	10086	3328.35	10177.4
3327.07	10473.5	3327.07	10848.1	3327.07	10322.2	3327.07	10214.9	3327.07	10011.5	3327.07	10067.6	3327.07	10182.8
3325.79	10462.1	3325.79	10820.2	3325.79	10297.9	3325.79	10211.9	3325.79	9985.37	3325.79	10040.6	3325.79	10171.3
3324.52	10448.4	3324.52	10786.4	3324.52	10273	3324.52	10203.3	3324.52	9968	3324.52	10024.3	3324.52	10167.8
3323.24	10438.7	3323.24	10771.7	3323.24	10271.9	3323.24	10191.6	3323.24	9955.83	3323.24	10012.3	3323.24	10167.1
3321.96	10409.6	3321.96	10749.3	3321.96	10261.4	3321.96	10188.7	3321.96	9950.96	3321.96	10005.2	3321.96	10180.2
3320.69	10389.3	3320.69	10749.3	3320.69	10255.7	3320.69	10170.6	3320.69	9949.37	3320.69	9989.46	3320.69	10184.7
3319.41	10384	3319.41	10741.5	3319.41	10250.3	3319.41	10165.8	3319.41	9935.9	3319.41	9979.08	3319.41	10176.1
3318.13	10377.1	3318.13	10743.4	3318.13	10247.7	3318.13	10158.5	3318.13	9937.75	3318.13	9984.63	3318.13	10168.3
3316.85	10369.4	3316.85	10727.8	3316.85	10238.7	3316.85	10152.9	3316.85	9929.43	3316.85	9977.36	3316.85	10173.7
3315.57	10354	3315.57	10715.9	3315.57	10231.1	3315.57	10150.6	3315.57	9912.01	3315.57	9966.25	3315.57	10158.8
3314.29	10335	3314.29	10704.6	3314.29	10235.6	3314.29	10130.2	3314.29	9906.58	3314.29	9965.42	3314.29	10154.7
3313.02	10315.6	3313.02	10702.3	3313.02	10227.6	3313.02	10116.5	3313.02	9896.06	3313.02	9949.48	3313.02	10150
3311.74	10288.6	3311.74	10689.6	3311.74	10227.6	3311.74	10103.4	3311.74	9895.44	3311.74	9941.37	3311.74	10129
3310.46	10273.8	3310.46	10706	3310.46	10210.9	3310.46	10095.5	3310.46	9886.52	3310.46	9938.7	3310.46	10126.3
3309.18	10260.3	3309.18	10711.4	3309.18	10200.9	3309.18	10093	3309.18	9879.43	3309.18	9937.55	3309.18	10107.5
3307.9	10246.6	3307.9	10692.5	3307.9	10195.6	3307.9	10091.5	3307.9	9877.1	3307.9	9941.88	3307.9	10081.7
3306.62	10228.2	3306.62	10677.8	3306.62	10177.8	3306.62	10089.8	3306.62	9865.41	3306.62	9941.23	3306.62	10065.1
3305.34	10222.8	3305.34	10661.9	3305.34	10167.7	3305.34	10082.4	3305.34	9860.1	3305.34	9950.14	3305.34	10051.2
3304.06	10210.4	3304.06	10660	3304.06	10147.4	3304.06	10069.2	3304.06	9838.31	3304.06	9939.9	3304.06	10023.7
3302.78	10210.3	3302.78	10648.9	3302.78	10140.3	3302.78	10068.6	3302.78	9830.19	3302.78	9940.65	3302.78	9995.12
3301.5	10197.9	3301.5	10639	3301.5	10130.5	3301.5	10048.7	3301.5	9808.68	3301.5	9934.93	3301.5	9979.42
3300.21	10194.5	3300.21	10627.8	3300.21	10118.4	3300.21	10041.1	3300.21	9785.43	3300.21	9928.37	3300.21	9975.58
3298.93	10210.7	3298.93	10615.2	3298.93	10104.4	3298.93	10029.8	3298.93	9772.16	3298.93	9912.01	3298.93	9964.89
3297.65	10202.4	3297.65	10598.4	3297.65	10081.7	3297.65	10017.8	3297.65	9760.83	3297.65	9916.1	3297.65	9951.99
3296.37	10192.3	3296.37	10577.9	3296.37	10058.6	3296.37	9999.79	3296.37	9753.5	3296.37	9899.66	3296.37	9955.33
3295.09	10188.6	3295.09	10564.4	3295.09	10045.2	3295.09	10004.8	3295.09	9757.19	3295.09	9886.15	3295.09	9945.85
3293.8	10194.4	3293.8	10546.3	3293.8	10046.6	3293.8	9987.71	3293.8	9762.32	3293.8	9883.24	3293.8	9943.68
3292.52	10187.1	3292.52	10545.1	3292.52	10037.2	3292.52	9966.1	3292.52	9763.62	3292.52	9885.97	3292.52	9938.73
3291.24	10168.6	3291.24	10537.3	3291.24	10026.8	3291.24	9957.35	3291.24	9775.83	3291.24	9888.09	3291.24	9933.81
3289.95	10164.1	3289.95	10548.5	3289.95	10030.9	3289.95	9956.67	3289.95	9766.29	3289.95	9870.03	3289.95	9928.89
3288.67	10174	3288.67	10554.3	3288.67	10025.8	3288.67	9942.48	3288.67	9766.21	3288.67	9856.88	3288.67	9923.7
3287.39	10168.9	3287.39	10543.6	3287.39	10030.8	3287.39	9940.63	3287.39	9763.68	3287.39	9849.51	3287.39	9926.73
3286.1	10162	3286.1	10522.8	3286.1	10028	3286.1	9936.39	3286.1	9755.64	3286.1	9834.98	3286.1	9934.74
3284.82	10145.2	3284.82	10509.8	3284.82	10025	3284.82	9935.58	3284.82	9747.13	3284.82	9817.11	3284.82	9923.1
3283.53	10140.1	3283.53	10510.4	3283.53	10021	3283.53	9926.76	3283.53	9747.94	3283.53	9801.54	3283.53	9923.09
3282.25	10132	3282.25	10503.8	3282.25	10014.7	3282.25	9916.08	3282.25	9754.96	3282.25	9785.71	3282.25	9908.52
3280.96	10128.6	3280.96	10499.3	3280.96	10007.1	3280.96	9909.48	3280.96	9761.37	3280.96	9781.5	3280.96	9901.93
3279.68	10129.2	3279.68	10498.9	3279.68	9985.27	3279.68	9918.6	3279.68	9747.06	3279.68	9764.1	3279.68	9903.88
3278.39	10114	3278.39	10480.7	3278.39	9977.79	3278.39	9908.84	3278.39	9751.47	3278.39	9758.32	3278.39	9887.13
3277.11	10105	3277.11	10461.3	3277.11	9977.82	3277.11	9906.84	3277.11	9768.71	3277.11	9754.7	3277.11	9883.31
3275.82	10091.2	3275.82	10453.4	3275.82	9966.66	3275.82	9909.39	3275.82	9758.97	3275.82	9752.37	3275.82	9874.39
3274.54	10086.5	3274.54	10449.8	3274.54	9968.3	3274.54	9906.35	3274.54	9750.95	3274.54	9758.83	3274.54	9859.67
3273.25	10064.7	3273.25	10442.6	3273.25	9970.89	3273.25	9909.29	3273.25	9741.88	3273.25	9760.95	3273.25	9849.84
3271.96	10063.7	3271.96	10424.7	3271.96	9970.54	3271.96	9903.05	3271.96	9736.74	3271.96	9768.73	3271.96	9849.84
3270.68	10051	3270.68	10427.5	3270.68	9974.87	3270.68	9885.94	3270.68	9723.68	3270.68	9751.53	3270.68	9866.5
3269.39	10041.7	3269.39	10422.4	3269.39	9965.62	3269.39	9889.52	3269.39	9712.65	3269.39	9737.81	3269.39	9856.41
3268.1	10030.4	3268.1	10406.5	3268.1	9952.02	3268.1	9866.83	3268.1	9709.12	3268.1	9719.15	3268.1	9842.26
3266.81	9997.31	3266.81	10387.2	3266.81	9942.57	3266.81	9853.5	3266.81	9698.37	3266.81	9713.72	3266.81	9827.14
3265.53	10001.8	3265.53	10383.3	3265.53	9930.83	3265.53	9843.06	3265.53	9681.37	3265.53	9707.3	3265.53	9823.13
3264.24	9996.77	3264.24	10378.2	3264.24	9929.76	3264.24	9839	3264.24	9675.22	3264.24	9703.88	3264.24	9812.39
3262.95	9992.92	3262.95	10382.5	3262.95	9919.83	3262.95	9818.62	3262.95	9665.38	3262.95	9701.6	3262.95	9802.09
3261.66	9981.68	3261.66	10371.5	3261.66	9899.07	3261.66	9812.29	3261.66	9657.18	3261.66	9711.59	3261.66	9807.3
3260.37	9960.5	3260.37	10363.5	3260.37	9894.15	3260.37	9813.88	3260.37	9633.86	3260.37	9705.61	3260.37	9802.61
3259.08	9966.04	3259.08	10367.4	3259.08	9890.59	3259.08	9795.85	3259.08	9613.48	3259.08	9691.73	3259.08	9800.56
3257.79	9960.65	3257.79	10367.3	3257.79	9868.04	3257.79	9768.85	3257.79	9607.7	3257.79	9693.5	3257.79	9788.33
3256.5	9950.05	3256.5	10354.6	3256.5	9863.11	3256.5	9773.14	3256.5	9578.94	3256.5	9699.58	3256.5	9782.72
3255.21	9944.66	3255.21	10328.5	3255.21	9846.97	3255.21	9771.48	3255.21	9564.45	3255.21	9692.27	3255.21	9778.05
3253.92	9936.59	3253.92	10321	3253.92	9824.99	3253.92	9766.99	3253.92	9565.49	3253.92	9674.82	3253.92	9771.99
3252.63	9929.08	3252.63	10316.9	3252.63	9801.41	3252.63	9751.59	3252.63	9566.78	3252.63	9653.83	3252.63	9764.17
3251.34	9908.1	3251.34	10305.1	3251.34	9779.57	3251.34	9737.86	3251.34	9558.04	3251.34	9643.43	3251.34	9753.59
3250.05	9896.99	3250.05	10309.2	3250.05	9758.16	3250.05	9733.92	3250.05	9560.39	3250.05	9630.84	3250.05	9742.22
3248.76	9892.16	3248.76	10297.5	3248.76	9750.65	3248.76	9723.72	3248.76	9546.98	3248.76	9610.46	3248.76	9723.94
3247.47	9875.1	3247.47	10284.2	3247.47	9742.08	3247.47	9706.78	3247.47	9548.22	3247.47	9607.65	3247.47	9707.12
3246.18	9860.15	3246.18	10273.4	3246.18	9735.21	3246.18	9696.06	3246.18	9534.22	3246.18	9583.36	3246.18	9692.8
3244.88	9837.16	3244.88	10273.6	3244.88	9714.04	3244.88	9683.46	3244.88	9505.07	3244.88	9563.29	3244.88	9670.52
3243.59	9807.42	3243.59	10247.9	3243.59	9713.18	3243.59	9664.95	3243.59	9474.43	3243.59	9534.03	3243.59	9641.89
3242.3	9793.48	3242.3	10239.9	3242.3	9699.33	3242.3	9647.07	3242.3	9446.86	3242.3	9514.17	3242.3	9634.57
3241.01	9774.17	3241.01	10230	3241.01	9679.63	3241.01	9627.7	3241.01	9413.03	3241.01	9479.5	3241.01	9625.5
3239.71	9750.14	3239.71	10213.5	3239.71	9663.36	3239.71	9606.12	3239.71	9380.95	3239.71	9442.45	3239.71	9606.55
3238.42	9723.97	3238.42	10189.3	3238.42	9643.83	3238.42	9588.56	3238.42	9355.11	3238.42	9412.16	3238.42	9566.4
3237.13	9699.71	3237.13	10168.2	3237.13	9631.43	3237.13	9556.89	3237.13	9336.49	3237.13	9387.31	3237.13	9541.13
3235.83	9676.95	3235.83	10146.1	3235.83	9619.29	3235.83	9540.06	3235.83	9305.82	3235.83	9373.75	3235.83	9509.12
3234.54	9665.92	3234.54	10125.2	3234.54	9590.55	3234.54	9509.84	3234.54	9295.22	3234.54	9361.57	3234.54	9494.71
3233.25	9633.73	3233.25	10103.1	3233.25	9566.5	3233.25	9481.27	3233.25	9279.52	3233.25	9334.64	3233.25	9474.04
3231.95	9594.49	3231.95	10069.3	3231.95	9538.74	3231.95	9456.42	3231.95	9263.48	3231.95	9313.88	3231.95	9453.68
3230.66	9565.56	3230.66	10033.7	3230.66	9517.19	3230.66	9423.3	3230.66	9235.14	3230.66	9305.06	3230.66	9449.01
3229.36	9528.58	3229.36	10003.2	3229.36	9491.47	3229.36	9399.97	3229.36	9204.07	3229.36	9287.22	3229.36	9436.13
3228.07	9499	3228.07	9974.95	3228.07	9466.08	3228.07	9369.21	3228.07	9192.08	3228.07	9263.9	3228.07	9407.6
3226.77	9451.84	3226.77	9929.21	3226.77	9437.84	3226.77	9347.56	3226.77	9167.1	3226.77	9240.98	3226.77	9396.69
3225.48	9435.55	3225.48	9884.8	3225.48	9417.06	3225.48	9344.44	3225.48	9140.92	3225.48	9213.35	3225.48	9381.54
3224.18	9410.07	3224.18	9851.62	3224.18	9382.71	3224.18	9322.53	3224.18	9129.13	3224.18	9185.19	3224.18	9370.7
3222.88	9365.7	3222.88	9815.88	3222.88	9352.45	3222.88	9288.25	3222.88	9122.14	3222.88	9158.98	3222.88	9361.05
3221.59	9323.14	3221.59	9784.27	3221.59	9321.11	3221.59	9243.37	3221.59	9098.98	3221.59	9135.82	3221.59	9329.58
3220.29	9287.52	3220.29	9747.98	3220.29	9299.46	3220.29	9209.73	3220.29	9065.64	3220.29	9113.78	3220.29	9313.2
3218.99	9259.82	3218.99	9714.19	3218.99	9267.66	3218.99	9171.83	3218.99	9033.55	3218.99	9088.8	3218.99	9287.09
3217.7	9230.62	3217.7	9666.79	3217.7	9238.69	3217.7	9133.19	3217.7	9006.93	3217.7	9051.61	3217.7	9251.02
3216.4	9190.03	3216.4	9634.56	3216.4	9186.65	3216.4	9092.15	3216.4	8982.48	3216.4	9031.66	3216.4	9222.89
3215.1	9140.73	3215.1	9602.98	3215.1	9154.36	3215.1	9042.39	3215.1	8938.39	3215.1	8986.54	3215.1	9183.9
3213.8	9106.88	3213.8	9571.19	3213.8	9111.73	3213.8	9005.51	3213.8	8903.06	3213.8	8954.05	3213.8	9141.61
3212.51	9066.78	3212.51	9527.03	3212.51	9069.56	3212.51	8972.15	3212.51	8857.62	3212.51	8930.24	3212.51	9098.87
3211.21	9044.7	3211.21	9501.95	3211.21	9026.49	3211.21	8938.66	3211.21	8820.44	3211.21	8902.74	3211.21	9069.61
3209.91	9005.63	3209.91	9457.53	3209.91	8982.32	3209.91	8913.83	3209.91	8785.26	3209.91	8847.71	3209.91	9021.69
3208.61	8976.85	3208.61	9415.3	3208.61	8939.77	3208.61	8871.11	3208.61	8749.97	3208.61	8813.49	3208.61	8976.43
3207.31	8945.03	3207.31	9381.82	3207.31	8895.99	3207.31	8830.36	3207.31	8720.57	3207.31	8784.69	3207.31	8928.86
3206.01	8905.32	3206.01	9334.34	3206.01	8851.1	3206.01	8792.24	3206.01	8672.35	3206.01	8751.83	3206.01	8882.95
3204.71	8866.37	3204.71	9285.86	3204.71	8797.42	3204.71	8762.25	3204.71	8628.63	3204.71	8710.28	3204.71	8834.7
3203.41	8819.43	3203.41	9244.01	3203.41	8748.16	3203.41	8716.4	3203.41	8601.21	3203.41	8670.97	3203.41	8798.78
3202.11	8769.02	3202.11	9206.17	3202.11	8694.69	3202.11	8684.92	3202.11	8561.35	3202.11	8627.79	3202.11	8758.69
3200.81	8715.31	3200.81	9159.1	3200.81	8654.99	3200.81	8649.53	3200.81	8509.24	3200.81	8585.27	3200.81	8723.82
3199.51	8680.45	3199.51	9123.07	3199.51	8617.29	3199.51	8608.54	3199.51	8478.22	3199.51	8549.38	3199.51	8696.79
3198.21	8632.54	3198.21	9065.05	3198.21	8565.09	3198.21	8577.57	3198.21	8430.46	3198.21	8502.83	3198.21	8656.22
3196.91	8587.15	3196.91	9008.25	3196.91	8508.37	3196.91	8538.11	3196.91	8389.79	3196.91	8450.28	3196.91	8610.07
3195.61	8547.84	3195.61	8956.56	3195.61	8458.44	3195.61	8496.98	3195.61	8342	3195.61	8396.97	3195.61	8577.81
3194.31	8521.52	3194.31	8897.37	3194.31	8416.66	3194.31	8461.36	3194.31	8306.16	3194.31	8349.76	3194.31	8537.97
3193	8464.15	3193	8831.7	3193	8375.67	3193	8406.23	3193	8257.4	3193	8298.27	3193	8506.75
3191.7	8403.63	3191.7	8760.37	3191.7	8333.52	3191.7	8353.28	3191.7	8208.95	3191.7	8252.16	3191.7	8461.54
3190.4	8343.88	3190.4	8707.54	3190.4	8287.51	3190.4	8305.29	3190.4	8150.95	3190.4	8211.94	3190.4	8412.61
3189.1	8287.32	3189.1	8648.46	3189.1	8243.75	3189.1	8259.92	3189.1	8096.22	3189.1	8163.61	3189.1	8375.79
3187.79	8233.12	3187.79	8591.33	3187.79	8188.49	3187.79	8210.8	3187.79	8054.22	3187.79	8112.4	3187.79	8316.92
3186.49	8176.49	3186.49	8523.51	3186.49	8135.68	3186.49	8160.57	3186.49	8010.26	3186.49	8070.99	3186.49	8255.46
3185.19	8115.32	3185.19	8469.39	3185.19	8090.66	3185.19	8095.03	3185.19	7957.23	3185.19	8030.27	3185.19	8209.61
3183.88	8049.19	3183.88	8408.36	3183.88	8044.58	3183.88	8047.15	3183.88	7909.58	3183.88	7980.59	3183.88	8153.48
3182.58	8004.95	3182.58	8346.34	3182.58	7989.98	3182.58	8005.47	3182.58	7858.94	3182.58	7934.35	3182.58	8096.34
3181.28	7950.74	3181.28	8293.18	3181.28	7928.42	3181.28	7954.8	3181.28	7804.24	3181.28	7882.06	3181.28	8034.5
3179.97	7897.59	3179.97	8231.72	3179.97	7874.56	3179.97	7899.99	3179.97	7745.61	3179.97	7822.25	3179.97	7985.03
3178.67	7839.48	3178.67	8160.47	3178.67	7822.87	3178.67	7848.9	3178.67	7692.76	3178.67	7772.18	3178.67	7934.02
3177.36	7772.22	3177.36	8103.74	3177.36	7769.05	3177.36	7789.6	3177.36	7633.45	3177.36	7735.5	3177.36	7877.45
3176.06	7696.13	3176.06	8051.95	3176.06	7717.61	3176.06	7731.41	3176.06	7588.63	3176.06	7683.09	3176.06	7821.72
3174.75	7617.39	3174.75	7990.42	3174.75	7664.83	3174.75	7676.7	3174.75	7527.68	3174.75	7637.75	3174.75	7765.96
3173.45	7544.41	3173.45	7941.88	3173.45	7615.38	3173.45	7623.34	3173.45	7490.04	3173.45	7593.23	3173.45	7714.98
3172.14	7482.22	3172.14	7896.02	3172.14	7573.05	3172.14	7565.81	3172.14	7448.98	3172.14	7553.57	3172.14	7663.33
3170.83	7417.15	3170.83	7849.04	3170.83	7521.31	3170.83	7503.39	3170.83	7407.05	3170.83	7514.57	3170.83	7615.46
3169.53	7351.5	3169.53	7797.56	3169.53	7462.05	3169.53	7445.47	3169.53	7349.38	3169.53	7475.5	3169.53	7574.89
3168.22	7289.05	3168.22	7743.41	3168.22	7399.39	3168.22	7392.14	3168.22	7316.44	3168.22	7426.11	3168.22	7527.76
3166.91	7226.98	3166.91	7676	3166.91	7329.26	3166.91	7332.67	3166.91	7255.68	3166.91	7369.82	3166.91	7472.02
3165.61	7170.73	3165.61	7609.61	3165.61	7267.32	3165.61	7279.32	3165.61	7204.78	3165.61	7320.2	3165.61	7431.62
3164.3	7108.32	3164.3	7549.74	3164.3	7214.87	3164.3	7223.9	3164.3	7157.64	3164.3	7267.83	3164.3	7385.54
3162.99	7052.38	3162.99	7477.84	3162.99	7163.15	3162.99	7165.37	3162.99	7106.55	3162.99	7224.81	3162.99	7345.63
3161.68	6990.64	3161.68	7408.46	3161.68	7106.39	3161.68	7109.49	3161.68	7045.65	3161.68	7170.81	3161.68	7301.95
3160.38	6935.59	3160.38	7357.77	3160.38	7048.16	3160.38	7058.95	3160.38	6991.81	3160.38	7123.93	3160.38	7251
3159.07	6881.05	3159.07	7287.91	3159.07	6987.04	3159.07	7001.72	3159.07	6926.14	3159.07	7077	3159.07	7209.79
3157.76	6827.5	3157.76	7221.93	3157.76	6939.17	3157.76	6948.43	3157.76	6871.58	3157.76	7025.21	3157.76	7165.81
3156.45	6776.45	3156.45	7161.37	3156.45	6880.97	3156.45	6893.82	3156.45	6810.6	3156.45	6964.43	3156.45	7108.98
3155.14	6726.14	3155.14	7097.04	3155.14	6826.62	3155.14	6841.02	3155.14	6748.49	3155.14	6919.61	3155.14	7061.47
3153.83	6677.17	3153.83	7040.47	3153.83	6780.13	3153.83	6789.19	3153.83	6692.33	3153.83	6859.03	3153.83	7019.28
3152.52	6622.2	3152.52	6979.6	3152.52	6718.75	3152.52	6738.06	3152.52	6634.57	3152.52	6808.77	3152.52	6967.87
3151.21	6573.92	3151.21	6919.11	3151.21	6663.88	3151.21	6686.69	3151.21	6571.58	3151.21	6749.24	3151.21	6915.9
3149.9	6520.32	3149.9	6864.91	3149.9	6600.37	3149.9	6637.54	3149.9	6514.06	3149.9	6693.15	3149.9	6872.54
3148.59	6454.46	3148.59	6794.37	3148.59	6548.94	3148.59	6577.1	3148.59	6447.13	3148.59	6636.94	3148.59	6821.8
3147.28	6392.17	3147.28	6731.09	3147.28	6504.81	3147.28	6523.59	3147.28	6401.81	3147.28	6594.11	3147.28	6771.08
3145.97	6320.96	3145.97	6677.95	3145.97	6455.33	3145.97	6470.38	3145.97	6341.8	3145.97	6544.24	3145.97	6709.03
3144.66	6252.12	3144.66	6637.04	3144.66	6404.46	3144.66	6418.54	3144.66	6300.79	3144.66	6493.93	3144.66	6659.08
3143.35	6198.18	3143.35	6575.14	3143.35	6350.6	3143.35	6371.15	3143.35	6251.72	3143.35	6449.96	3143.35	6610.65
3142.04	6139.29	3142.04	6515.8	3142.04	6302.35	3142.04	6318.45	3142.04	6213.75	3142.04	6402	3142.04	6571.35
3140.72	6076.93	3140.72	6461.77	3140.72	6241.69	3140.72	6268.35	3140.72	6169.32	3140.72	6362.02	3140.72	6531.24
3139.41	6021.84	3139.41	6420.71	3139.41	6182.07	3139.41	6215.59	3139.41	6127.74	3139.41	6327.71	3139.41	6491.67
3138.1	5959.16	3138.1	6371.35	3138.1	6119.47	3138.1	6177.31	3138.1	6077.61	3138.1	6285.13	3138.1	6457.88
3136.79	5891.9	3136.79	6320.06	3136.79	6074.56	3136.79	6132.41	3136.79	6033.55	3136.79	6233.37	3136.79	6411.39
3135.47	5847.19	3135.47	6258.82	3135.47	6019.06	3135.47	6074.13	3135.47	5984.82	3135.47	6198.06	3135.47	6364.66
3134.16	5792.67	3134.16	6191.18	3134.16	5975.06	3134.16	6033.42	3134.16	5942.1	3134.16	6158.35	3134.16	6332.53
3132.85	5736.22	3132.85	6131.21	3132.85	5924.05	3132.85	5987.14	3132.85	5907.25	3132.85	6120.51	3132.85	6288.68
3131.53	5683.82	3131.53	6067.8	3131.53	5876.79	3131.53	5934.6	3131.53	5862.09	3131.53	6075.92	3131.53	6247.07
3130.22	5631.12	3130.22	6007.86	3130.22	5821.84	3130.22	5881.74	3130.22	5815.46	3130.22	6032.35	3130.22	6201.16
3128.91	5577.3	3128.91	5949.11	3128.91	5770.41	3128.91	5836.35	3128.91	5765.96	3128.91	5986.66	3128.91	6155.78
3127.59	5528.31	3127.59	5878.69	3127.59	5716.81	3127.59	5778.77	3127.59	5723.53	3127.59	5945.86	3127.59	6115.74
3126.28	5474.85	3126.28	5821.52	3126.28	5671.55	3126.28	5733.04	3126.28	5691.01	3126.28	5900.26	3126.28	6068.17
3124.96	5419.69	3124.96	5767.56	3124.96	5619.61	3124.96	5679.34	3124.96	5655.68	3124.96	5850.73	3124.96	6024.82
3123.65	5372.71	3123.65	5708.99	3123.65	5577.3	3123.65	5628.11	3123.65	5617.79	3123.65	5809.88	3123.65	5987.1
3122.33	5318.75	3122.33	5656.45	3122.33	5534.56	3122.33	5572.24	3122.33	5566.65	3122.33	5769.72	3122.33	5948.06
3121.01	5262.19	3121.01	5607.74	3121.01	5486.12	3121.01	5513.84	3121.01	5513.64	3121.01	5725.13	3121.01	5905.58
3119.7	5218.3	3119.7	5553.67	3119.7	5439.02	3119.7	5465.14	3119.7	5466.32	3119.7	5675.04	3119.7	5858.28
3118.38	5162.2	3118.38	5495.63	3118.38	5397.54	3118.38	5412.81	3118.38	5415.28	3118.38	5640.39	3118.38	5812.5
3117.07	5114.54	3117.07	5446.18	3117.07	5353.84	3117.07	5351.86	3117.07	5362.95	3117.07	5596.03	3117.07	5765.22
3115.75	5068.19	3115.75	5392.02	3115.75	5312.45	3115.75	5313.37	3115.75	5322.74	3115.75	5558.1	3115.75	5726.43
3114.43	5027.73	3114.43	5345.72	3114.43	5268.34	3114.43	5267.6	3114.43	5275.45	3114.43	5511.81	3114.43	5684.1
3113.12	4986.01	3113.12	5302.91	3113.12	5226.77	3113.12	5224.84	3113.12	5236.95	3113.12	5465.54	3113.12	5645.04
3111.8	4948.21	3111.8	5240.9	3111.8	5183.43	3111.8	5176.01	3111.8	5193.98	3111.8	5422.5	3111.8	5611.3
3110.48	4903.31	3110.48	5191.5	3110.48	5146.57	3110.48	5135.1	3110.48	5152.67	3110.48	5390.85	3110.48	5577
3109.16	4850.63	3109.16	5151.97	3109.16	5099.05	3109.16	5100.08	3109.16	5103.83	3109.16	5360.8	3109.16	5538.64
3107.84	4805.78	3107.84	5118.26	3107.84	5068.76	3107.84	5060.71	3107.84	5057.72	3107.84	5323.68	3107.84	5498.85
3106.53	4755.18	3106.53	5071.99	3106.53	5026.27	3106.53	5026.05	3106.53	5012.69	3106.53	5285.92	3106.53	5464.74
3105.21	4703.77	3105.21	5025.57	3105.21	4984.24	3105.21	4990.29	3105.21	4969.48	3105.21	5252.97	3105.21	5421.82
3103.89	4666.61	3103.89	4974.71	3103.89	4934.43	3103.89	4952.48	3103.89	4934.27	3103.89	5215.1	3103.89	5381.54
3102.57	4618.73	3102.57	4920.94	3102.57	4894.97	3102.57	4921.36	3102.57	4904.2	3102.57	5171.34	3102.57	5345.19
3101.25	4568.49	3101.25	4879.67	3101.25	4850.19	3101.25	4884.13	3101.25	4868.78	3101.25	5129.12	3101.25	5308.21
3099.93	4511.8	3099.93	4847.92	3099.93	4805.59	3099.93	4850.13	3099.93	4838.12	3099.93	5086.33	3099.93	5266.44
3098.61	4466.26	3098.61	4813.51	3098.61	4758.75	3098.61	4814.83	3098.61	4794.86	3098.61	5054.29	3098.61	5233.54
3097.29	4417.29	3097.29	4773.67	3097.29	4715.35	3097.29	4792.68	3097.29	4763.8	3097.29	5008.51	3097.29	5198.88
3095.97	4377.09	3095.97	4732.01	3095.97	4678.31	3095.97	4757.32	3095.97	4735.55	3095.97	4970.11	3095.97	5165.38
3094.65	4335.96	3094.65	4696.37	3094.65	4639.47	3094.65	4720.47	3094.65	4703.05	3094.65	4929.96	3094.65	5129.74
3093.33	4290.76	3093.33	4669.3	3093.33	4601.11	3093.33	4680.18	3093.33	4670.75	3093.33	4888.24	3093.33	5103.62
3092	4249.1	3092	4631.8	3092	4563.24	3092	4651.56	3092	4625.95	3092	4851.05	3092	5070.63
3090.68	4197.45	3090.68	4601.46	3090.68	4535.02	3090.68	4622.31	3090.68	4585.35	3090.68	4820.22	3090.68	5033.76
3089.36	4164.9	3089.36	4556.48	3089.36	4498.26	3089.36	4588.78	3089.36	4541.37	3089.36	4782.9	3089.36	4998.9
3088.04	4127.43	3088.04	4513.36	3088.04	4464.02	3088.04	4555.29	3088.04	4504.53	3088.04	4753.57	3088.04	4969.62
3086.72	4090.9	3086.72	4472.15	3086.72	4430.53	3086.72	4527.76	3086.72	4469.34	3086.72	4722.28	3086.72	4944.24
3085.39	4063.19	3085.39	4436.78	3085.39	4396.05	3085.39	4499.57	3085.39	4433.38	3085.39	4690.84	3085.39	4926.51
3084.07	4031.8	3084.07	4394.57	3084.07	4370.57	3084.07	4477.49	3084.07	4406.71	3084.07	4658.97	3084.07	4897.35
3082.75	4002.89	3082.75	4354.32	3082.75	4342.76	3082.75	4447.61	3082.75	4379.26	3082.75	4625.23	3082.75	4871.45
3081.42	3965.09	3081.42	4313.04	3081.42	4311.49	3081.42	4412.33	3081.42	4350.47	3081.42	4594.82	3081.42	4844.16
3080.1	3933.9	3080.1	4272.02	3080.1	4281.07	3080.1	4380.04	3080.1	4324.34	3080.1	4574.29	3080.1	4816.9
3078.78	3901.96	3078.78	4234.95	3078.78	4246.24	3078.78	4352.79	3078.78	4291.86	3078.78	4557.21	3078.78	4786.18
3077.45	3861.17	3077.45	4198.88	3077.45	4209.34	3077.45	4319.19	3077.45	4259.95	3077.45	4533.32	3077.45	4763.4
3076.13	3824.79	3076.13	4168.1	3076.13	4178.66	3076.13	4288.59	3076.13	4233.08	3076.13	4511.29	3076.13	4740.92
3074.8	3794.59	3074.8	4129.66	3074.8	4136.12	3074.8	4259.15	3074.8	4213	3074.8	4491.82	3074.8	4722.84
3073.48	3758.03	3073.48	4101.37	3073.48	4098.77	3073.48	4227.17	3073.48	4194.24	3073.48	4467.18	3073.48	4698.27
3072.15	3724.67	3072.15	4073.13	3072.15	4065.98	3072.15	4194.72	3072.15	4172.36	3072.15	4439.91	3072.15	4671.71
3070.83	3683.25	3070.83	4037.41	3070.83	4041.45	3070.83	4161.22	3070.83	4148.65	3070.83	4419.83	3070.83	4649.81
3069.5	3646.68	3069.5	4021.89	3069.5	4015.17	3069.5	4131.82	3069.5	4116.59	3069.5	4395.92	3069.5	4625.48
3068.18	3610.81	3068.18	3995.17	3068.18	3983.59	3068.18	4103.52	3068.18	4089.8	3068.18	4375.27	3068.18	4598.05
3066.85	3579.82	3066.85	3960.28	3066.85	3954.43	3066.85	4071.1	3066.85	4059.05	3066.85	4349.26	3066.85	4574.52
3065.52	3546.36	3065.52	3933.93	3065.52	3924.76	3065.52	4043.22	3065.52	4032.55	3065.52	4315.44	3065.52	4545.74
3064.2	3519.21	3064.2	3905.05	3064.2	3907.89	3064.2	4000.75	3064.2	4005.45	3064.2	4286.76	3064.2	4519.51
3062.87	3489.97	3062.87	3880.85	3062.87	3881.23	3062.87	3972.42	3062.87	3977.96	3062.87	4259.79	3062.87	4495.2
3061.54	3459.55	3061.54	3855.56	3061.54	3858.85	3061.54	3941.5	3061.54	3946.63	3061.54	4226.16	3061.54	4476.28
3060.22	3427.79	3060.22	3823.61	3060.22	3835.94	3060.22	3925.03	3060.22	3910.66	3060.22	4204.58	3060.22	4447.56
3058.89	3399.28	3058.89	3795.15	3058.89	3813.31	3058.89	3896.36	3058.89	3884.46	3058.89	4178.02	3058.89	4419.71
3057.56	3384.73	3057.56	3755.95	3057.56	3783.4	3057.56	3866.43	3057.56	3851.11	3057.56	4151.17	3057.56	4403.46
3056.23	3354.72	3056.23	3733.35	3056.23	3759.3	3056.23	3847.12	3056.23	3822.4	3056.23	4124.08	3056.23	4387.19
3054.9	3336.73	3054.9	3711.41	3054.9	3736.66	3054.9	3827.93	3054.9	3798	3054.9	4092.5	3054.9	4368.56
3053.58	3309.58	3053.58	3684.38	3053.58	3708.03	3053.58	3808.12	3053.58	3771.6	3053.58	4069.99	3053.58	4348.26
3052.25	3284.42	3052.25	3657.47	3052.25	3685.89	3052.25	3786.53	3052.25	3752.27	3052.25	4041.12	3052.25	4324.43
3050.92	3266.91	3050.92	3627.05	3050.92	3663.13	3050.92	3770.52	3050.92	3737.13	3050.92	4015.75	3050.92	4305.35
3049.59	3244.87	3049.59	3609.23	3049.59	3640.04	3049.59	3743.37	3049.59	3712.7	3049.59	3996.53	3049.59	4281.54
3048.26	3225.33	3048.26	3589.82	3048.26	3617.36	3048.26	3723.5	3048.26	3689.17	3048.26	3981.46	3048.26	4255.54
3046.93	3197.74	3046.93	3563.19	3046.93	3594.41	3046.93	3704.55	3046.93	3674.46	3046.93	3962.3	3046.93	4237.81
3045.6	3167.09	3045.6	3542.88	3045.6	3572.77	3045.6	3678.55	3045.6	3659.27	3045.6	3942.94	3045.6	4218.09
3044.27	3144.78	3044.27	3520.57	3044.27	3543.91	3044.27	3660.81	3044.27	3645.29	3044.27	3925.34	3044.27	4194.23
3042.94	3118.99	3042.94	3499.74	3042.94	3517.7	3042.94	3641.37	3042.94	3637.08	3042.94	3907.33	3042.94	4169.2
3041.6	3093.22	3041.6	3476.51	3041.6	3493.15	3041.6	3617.78	3041.6	3619	3041.6	3891.06	3041.6	4139.02
3040.27	3070.75	3040.27	3451.3	3040.27	3472.26	3040.27	3597.65	3040.27	3597.84	3040.27	3876.11	3040.27	4118.1
3038.94	3042.85	3038.94	3423.81	3038.94	3449.23	3038.94	3575.54	3038.94	3586.36	3038.94	3864.09	3038.94	4099.56
3037.61	3024.75	3037.61	3404.49	3037.61	3419.59	3037.61	3561.06	3037.61	3573.39	3037.61	3841.14	3037.61	4076.98
3036.28	2998.1	3036.28	3370.59	3036.28	3396.71	3036.28	3534.63	3036.28	3561.1	3036.28	3825.05	3036.28	4057.65
3034.95	2966.88	3034.95	3337.48	3034.95	3369.34	3034.95	3510.02	3034.95	3543.93	3034.95	3808.71	3034.95	4039.6
3033.61	2938.42	3033.61	3310.93	3033.61	3352.56	3033.61	3485.6	3033.61	3523.15	3033.61	3794.17	3033.61	4017.82
3032.28	2914.94	3032.28	3288.55	3032.28	3340.02	3032.28	3455.88	3032.28	3503.18	3032.28	3777.36	3032.28	3997.49
3030.95	2894.88	3030.95	3258.37	3030.95	3315.85	3030.95	3443.27	3030.95	3475.35	3030.95	3764.2	3030.95	3986.78
3029.61	2876.28	3029.61	3235.99	3029.61	3295.95	3029.61	3416.48	3029.61	3453.34	3029.61	3743.31	3029.61	3971.84
3028.28	2852.4	3028.28	3211.96	3028.28	3275.21	3028.28	3404.37	3028.28	3432.23	3028.28	3731.41	3028.28	3952.08
3026.95	2832.07	3026.95	3189.61	3026.95	3253.29	3026.95	3381.8	3026.95	3415.38	3026.95	3711.32	3026.95	3931.76
3025.61	2813.77	3025.61	3167.56	3025.61	3234.43	3025.61	3368.43	3025.61	3388.65	3025.61	3692.82	3025.61	3918.55
3024.28	2796.52	3024.28	3153.2	3024.28	3217.46	3024.28	3359.76	3024.28	3369.73	3024.28	3669.47	3024.28	3899.7
3022.94	2777.35	3022.94	3135.13	3022.94	3201.3	3022.94	3338.76	3022.94	3355	3022.94	3652.58	3022.94	3881.16
3021.61	2753.46	3021.61	3113.57	3021.61	3181.19	3021.61	3326.31	3021.61	3336.72	3021.61	3633.8	3021.61	3862.9
3020.27	2729.12	3020.27	3097.15	3020.27	3173.91	3020.27	3310.44	3020.27	3317.43	3020.27	3621.54	3020.27	3850.42
3018.94	2715.81	3018.94	3084.25	3018.94	3163.67	3018.94	3301.5	3018.94	3304.4	3018.94	3604.47	3018.94	3833.07
3017.6	2688.64	3017.6	3075.06	3017.6	3150.03	3017.6	3282.65	3017.6	3282.4	3017.6	3589.94	3017.6	3819.25
3016.26	2669.3	3016.26	3056.6	3016.26	3135.74	3016.26	3267.36	3016.26	3268.54	3016.26	3576.34	3016.26	3800.28
3014.93	2646.8	3014.93	3033.86	3014.93	3125.79	3014.93	3250.63	3014.93	3262.98	3014.93	3562.42	3014.93	3788.02
3013.59	2631.7	3013.59	3018.88	3013.59	3114.31	3013.59	3234.46	3013.59	3243.03	3013.59	3542.79	3013.59	3772.11
3012.26	2615.19	3012.26	2998.03	3012.26	3100.4	3012.26	3222.2	3012.26	3235.88	3012.26	3528.64	3012.26	3757.7
3010.92	2597.1	3010.92	2980.54	3010.92	3092.6	3010.92	3204.69	3010.92	3222.5	3010.92	3515.91	3010.92	3744.45
3009.58	2580.12	3009.58	2961.52	3009.58	3077.49	3009.58	3182.88	3009.58	3211.29	3009.58	3501.31	3009.58	3732.59
3008.24	2563.64	3008.24	2947.69	3008.24	3059.44	3008.24	3166.8	3008.24	3204.74	3008.24	3486.91	3008.24	3723.13
3006.91	2548.73	3006.91	2925.46	3006.91	3041.89	3006.91	3152.24	3006.91	3198.6	3006.91	3473.54	3006.91	3716.76
3005.57	2529.84	3005.57	2910.46	3005.57	3031.16	3005.57	3137.37	3005.57	3188.04	3005.57	3454.61	3005.57	3705.91
3004.23	2512.42	3004.23	2893.09	3004.23	3020.78	3004.23	3112.6	3004.23	3174.84	3004.23	3448.17	3004.23	3692.42
3002.89	2498.25	3002.89	2870.31	3002.89	3002.9	3002.89	3093.25	3002.89	3158.53	3002.89	3438.03	3002.89	3681.41
3001.55	2488.05	3001.55	2850.44	3001.55	2990.53	3001.55	3074.54	3001.55	3140.07	3001.55	3420.2	3001.55	3666.47
3000.21	2481.69	3000.21	2836.8	3000.21	2973.42	3000.21	3058.14	3000.21	3123.08	3000.21	3408.43	3000.21	3656.34
2998.87	2476.41	2998.87	2819.62	2998.87	2956.52	2998.87	3050.27	2998.87	3105.08	2998.87	3393.74	2998.87	3652.19
2997.53	2460.09	2997.53	2813.99	2997.53	2942.93	2997.53	3038.7	2997.53	3096.94	2997.53	3378.62	2997.53	3641.03
2996.19	2444.13	2996.19	2799.16	2996.19	2926.83	2996.19	3025.65	2996.19	3085.39	2996.19	3364.08	2996.19	3626.88
2994.85	2430.07	2994.85	2785.73	2994.85	2909.44	2994.85	3011.82	2994.85	3071.75	2994.85	3354.39	2994.85	3612.07
2993.51	2414.7	2993.51	2772.92	2993.51	2896.14	2993.51	2998.6	2993.51	3057.33	2993.51	3343.03	2993.51	3604.92
2992.17	2396.77	2992.17	2762.57	2992.17	2884.14	2992.17	2986.5	2992.17	3052.63	2992.17	3331.15	2992.17	3589.61
2990.83	2378.24	2990.83	2745.75	2990.83	2868.76	2990.83	2970.02	2990.83	3040.42	2990.83	3325.23	2990.83	3580.32
2989.49	2365.26	2989.49	2732.59	2989.49	2851.28	2989.49	2962.11	2989.49	3025.34	2989.49	3313.1	2989.49	3570.45
2988.15	2353.42	2988.15	2724.72	2988.15	2833.37	2988.15	2952.16	2988.15	3008.95	2988.15	3307.17	2988.15	3561
2986.81	2340.66	2986.81	2710.83	2986.81	2814.95	2986.81	2949.23	2986.81	2997.5	2986.81	3295.26	2986.81	3545.21
2985.47	2329.02	2985.47	2697.48	2985.47	2802.97	2985.47	2939.5	2985.47	2983.2	2985.47	3287.52	2985.47	3537.75
2984.12	2319.58	2984.12	2677.56	2984.12	2790.03	2984.12	2928.64	2984.12	2973.95	2984.12	3278.41	2984.12	3524.66
2982.78	2306.12	2982.78	2662.69	2982.78	2775.71	2982.78	2917.54	2982.78	2963.36	2982.78	3270.02	2982.78	3514.73
2981.44	2297.88	2981.44	2653.63	2981.44	2761.87	2981.44	2912.38	2981.44	2954.74	2981.44	3258.45	2981.44	3505.27
2980.1	2283.78	2980.1	2640.41	2980.1	2748.01	2980.1	2900.84	2980.1	2951.93	2980.1	3256.32	2980.1	3493.78
2978.75	2270.75	2978.75	2632.11	2978.75	2730.41	2978.75	2894.15	2978.75	2939.88	2978.75	3243.02	2978.75	3484.77
2977.41	2258.27	2977.41	2621.55	2977.41	2715.25	2977.41	2887.74	2977.41	2934.8	2977.41	3230.08	2977.41	3470.92
2976.06	2250.27	2976.06	2611.99	2976.06	2699.5	2976.06	2884.5	2976.06	2925.36	2976.06	3220.28	2976.06	3463.38
2974.72	2239.92	2974.72	2600.85	2974.72	2688.05	2974.72	2877.14	2974.72	2913.52	2974.72	3211.81	2974.72	3459.42
2973.38	2225.39	2973.38	2594.45	2973.38	2681.25	2973.38	2866.44	2973.38	2904.52	2973.38	3202.9	2973.38	3450.59
2972.03	2221.77	2972.03	2586.35	2972.03	2668.91	2972.03	2854.84	2972.03	2897.94	2972.03	3198.02	2972.03	3439.82
2970.69	2217.65	2970.69	2568.29	2970.69	2656.57	2970.69	2843.76	2970.69	2883.46	2970.69	3186.32	2970.69	3432.07
2969.34	2210.25	2969.34	2560.4	2969.34	2644.77	2969.34	2837.58	2969.34	2870.59	2969.34	3170.59	2969.34	3423.86
2968	2200.81	2968	2549.1	2968	2637.98	2968	2831.22	2968	2859.61	2968	3165.44	2968	3422.75
2966.65	2189.38	2966.65	2539.25	2966.65	2633.15	2966.65	2825.28	2966.65	2850.73	2966.65	3147.06	2966.65	3420.78
2965.3	2173.23	2965.3	2527.78	2965.3	2629.27	2965.3	2814.92	2965.3	2845.94	2965.3	3139.31	2965.3	3411.24
2963.96	2164.58	2963.96	2512.22	2963.96	2624.3	2963.96	2800.68	2963.96	2836.3	2963.96	3132.84	2963.96	3400.16
2962.61	2148.55	2962.61	2504.82	2962.61	2621.72	2962.61	2792.86	2962.61	2825	2962.61	3127.71	2962.61	3392.64
2961.27	2133.28	2961.27	2498.69	2961.27	2620.53	2961.27	2789.39	2961.27	2818.87	2961.27	3118.03	2961.27	3380.7
2959.92	2123.71	2959.92	2484.72	2959.92	2614.61	2959.92	2782.28	2959.92	2813.17	2959.92	3103.42	2959.92	3364.76
2958.57	2114.78	2958.57	2472.7	2958.57	2605.87	2958.57	2770.67	2958.57	2798.44	2958.57	3096.03	2958.57	3358.77
2957.22	2102.88	2957.22	2468.72	2957.22	2598.37	2957.22	2759.43	2957.22	2788.59	2957.22	3092.78	2957.22	3347.11
2955.88	2088.31	2955.88	2461.69	2955.88	2587.24	2955.88	2750.89	2955.88	2780.09	2955.88	3086.34	2955.88	3340.5
2954.53	2072.93	2954.53	2445.4	2954.53	2580.08	2954.53	2748.88	2954.53	2772.97	2954.53	3081.22	2954.53	3323.95
2953.18	2070.78	2953.18	2431.63	2953.18	2576.9	2953.18	2739.22	2953.18	2768.69	2953.18	3076.69	2953.18	3315.19
2951.83	2060.58	2951.83	2423.43	2951.83	2562.53	2951.83	2733.11	2951.83	2765.87	2951.83	3069.75	2951.83	3303.06
2950.48	2048.81	2950.48	2422.46	2950.48	2551.98	2950.48	2728.93	2950.48	2757.08	2950.48	3063.56	2950.48	3295.46
2949.13	2042.91	2949.13	2409.52	2949.13	2546.54	2949.13	2725.95	2949.13	2758.27	2949.13	3055.07	2949.13	3285.54
2947.78	2030.59	2947.78	2402.91	2947.78	2538.71	2947.78	2717.64	2947.78	2748.29	2947.78	3053.4	2947.78	3276.37
2946.44	2017.52	2946.44	2395.56	2946.44	2528.08	2946.44	2713.32	2946.44	2736.91	2946.44	3047.52	2946.44	3268.68
2945.08	2011.08	2945.08	2387.2	2945.08	2524.17	2945.08	2708.67	2945.08	2732.32	2945.08	3039.95	2945.08	3260.78
2943.74	1999.53	2943.74	2382.55	2943.74	2511.91	2943.74	2702.47	2943.74	2725.21	2943.74	3035.58	2943.74	3257.43
2942.38	1992.82	2942.38	2372.39	2942.38	2504.89	2942.38	2695.48	2942.38	2716.23	2942.38	3032.85	2942.38	3255.2
2941.03	1984.39	2941.03	2363.92	2941.03	2498.36	2941.03	2688.65	2941.03	2708.74	2941.03	3026.4	2941.03	3251.63
2939.68	1976.09	2939.68	2359.18	2939.68	2490.23	2939.68	2677.66	2939.68	2702.03	2939.68	3022.5	2939.68	3247.99
2938.33	1973.09	2938.33	2351.65	2938.33	2480.53	2938.33	2671.4	2938.33	2688.35	2938.33	3014.32	2938.33	3243.61
2936.98	1964.13	2936.98	2351.8	2936.98	2477.67	2936.98	2664.16	2936.98	2685.76	2936.98	3005.03	2936.98	3239.31
2935.63	1957.01	2935.63	2344.34	2935.63	2469.48	2935.63	2658.12	2935.63	2679.31	2935.63	2996.17	2935.63	3237.21
2934.28	1947.93	2934.28	2338.38	2934.28	2460.47	2934.28	2652.17	2934.28	2678.1	2934.28	2987.28	2934.28	3228.89
2932.92	1935.66	2932.92	2332.17	2932.92	2451.71	2932.92	2647.44	2932.92	2670.63	2932.92	2988.84	2932.92	3216.12
2931.57	1929.58	2931.57	2326.35	2931.57	2444.13	2931.57	2647.28	2931.57	2665.6	2931.57	2981.42	2931.57	3207.03
2930.22	1923.03	2930.22	2324.07	2930.22	2433.6	2930.22	2642.37	2930.22	2659.81	2930.22	2972.78	2930.22	3199.96
2928.87	1917.82	2928.87	2316.46	2928.87	2427.39	2928.87	2639.34	2928.87	2652.33	2928.87	2967.25	2928.87	3191.6
2927.51	1909.85	2927.51	2304.32	2927.51	2418.94	2927.51	2626.96	2927.51	2646.77	2927.51	2958.79	2927.51	3180.52
2926.16	1901.91	2926.16	2296.93	2926.16	2411.6	2926.16	2615.8	2926.16	2641.35	2926.16	2958.23	2926.16	3180.75
2924.81	1890.01	2924.81	2288.31	2924.81	2407.4	2924.81	2605.7	2924.81	2635.52	2924.81	2952.59	2924.81	3175.82
2923.45	1886.21	2923.45	2279.34	2923.45	2401.48	2923.45	2599.25	2923.45	2637.21	2923.45	2943.29	2923.45	3168.32
2922.1	1885.96	2922.1	2269.98	2922.1	2400.8	2922.1	2596.59	2922.1	2633.91	2922.1	2934	2922.1	3160.86
2920.74	1887.53	2920.74	2261.21	2920.74	2393.77	2920.74	2586.58	2920.74	2633	2920.74	2924.88	2920.74	3160.53
2919.39	1881.9	2919.39	2257.56	2919.39	2385.4	2919.39	2580.22	2919.39	2627.47	2919.39	2919.28	2919.39	3157.85
2918.03	1876.39	2918.03	2251.23	2918.03	2386.46	2918.03	2575.66	2918.03	2622.98	2918.03	2913.96	2918.03	3160.03
2916.68	1875.87	2916.68	2240.55	2916.68	2383.02	2916.68	2565.53	2916.68	2622.11	2916.68	2908.14	2916.68	3155.32
2915.32	1871.74	2915.32	2239.23	2915.32	2378.09	2915.32	2554.77	2915.32	2607.83	2915.32	2907.01	2915.32	3152.33
2913.97	1873.16	2913.97	2229.82	2913.97	2368.71	2913.97	2546.02	2913.97	2599.71	2913.97	2899.39	2913.97	3151.5
2912.61	1872.73	2912.61	2218.02	2912.61	2366.13	2912.61	2547.43	2912.61	2594.51	2912.61	2891.41	2912.61	3151.78
2911.25	1862.02	2911.25	2208.83	2911.25	2361.45	2911.25	2540.54	2911.25	2586.02	2911.25	2890.52	2911.25	3147.76
2909.9	1858.32	2909.9	2197.5	2909.9	2356.16	2909.9	2529.16	2909.9	2578.25	2909.9	2887.76	2909.9	3145.34
2908.54	1851.81	2908.54	2191.94	2908.54	2354.98	2908.54	2520.52	2908.54	2571.16	2908.54	2884.78	2908.54	3145.32
2907.18	1843.99	2907.18	2191.57	2907.18	2348.46	2907.18	2506.66	2907.18	2569.79	2907.18	2880.93	2907.18	3147.59
2905.83	1840.42	2905.83	2188.19	2905.83	2343.45	2905.83	2501.54	2905.83	2566.66	2905.83	2876.18	2905.83	3143.65
2904.47	1830.95	2904.47	2187.26	2904.47	2335.35	2904.47	2495.76	2904.47	2567.54	2904.47	2871.12	2904.47	3137.87
2903.11	1825.73	2903.11	2175.54	2903.11	2326.76	2903.11	2490.74	2903.11	2562.63	2903.11	2865.55	2903.11	3132.58
2901.75	1816.92	2901.75	2166.65	2901.75	2319.61	2901.75	2486.18	2901.75	2557.87	2901.75	2865.57	2901.75	3126.04
2900.39	1807.85	2900.39	2168.05	2900.39	2312.72	2900.39	2487.25	2900.39	2552.22	2900.39	2862.95	2900.39	3119.07
2899.04	1800.74	2899.04	2163.24	2899.04	2305.04	2899.04	2483.06	2899.04	2549.4	2899.04	2854.5	2899.04	3115.1
2897.68	1791.96	2897.68	2156.51	2897.68	2294.7	2897.68	2476.67	2897.68	2542.53	2897.68	2850.98	2897.68	3109.6
2896.32	1783.27	2896.32	2156.38	2896.32	2296.41	2896.32	2477.26	2896.32	2535.97	2896.32	2847.55	2896.32	3101.34
2894.96	1777.36	2894.96	2149.51	2894.96	2293.22	2894.96	2475.12	2894.96	2536.38	2894.96	2840.32	2894.96	3095.47
2893.6	1773.14	2893.6	2144.17	2893.6	2289.06	2893.6	2471.45	2893.6	2534.38	2893.6	2835.94	2893.6	3090.34
2892.24	1769.15	2892.24	2143.44	2892.24	2286.08	2892.24	2466.8	2892.24	2530.81	2892.24	2826.37	2892.24	3086.17
2890.88	1771.9	2890.88	2143.19	2890.88	2286.56	2890.88	2464.01	2890.88	2535.24	2890.88	2820.19	2890.88	3079.38
2889.52	1772.16	2889.52	2143.6	2889.52	2288.16	2889.52	2464.49	2889.52	2528.22	2889.52	2813.68	2889.52	3077.29
2888.16	1769.21	2888.16	2141.48	2888.16	2282.31	2888.16	2463.96	2888.16	2528.07	2888.16	2809.24	2888.16	3071.91
2886.79	1765.02	2886.79	2135.97	2886.79	2279.09	2886.79	2465.9	2886.79	2525.69	2886.79	2804.97	2886.79	3070.14
2885.43	1761.18	2885.43	2131.11	2885.43	2275.11	2885.43	2469.41	2885.43	2528.31	2885.43	2801.74	2885.43	3066.48
2884.07	1765.32	2884.07	2128.23	2884.07	2268.57	2884.07	2465.1	2884.07	2515.27	2884.07	2799.76	2884.07	3061.13
2882.71	1766.03	2882.71	2119.37	2882.71	2259.53	2882.71	2462.23	2882.71	2506.23	2882.71	2799.5	2882.71	3060.15
2881.35	1763.37	2881.35	2110.61	2881.35	2255.31	2881.35	2461.13	2881.35	2501.65	2881.35	2796.75	2881.35	3058.9
2879.98	1761.16	2879.98	2102.03	2879.98	2257.46	2879.98	2464.19	2879.98	2494.48	2879.98	2798.17	2879.98	3055.55
2878.62	1755.13	2878.62	2102.82	2878.62	2253.94	2878.62	2450.22	2878.62	2491.68	2878.62	2797.9	2878.62	3047.32
2877.26	1756.82	2877.26	2095.61	2877.26	2249.8	2877.26	2440.96	2877.26	2492.46	2877.26	2795.86	2877.26	3051.13
2875.89	1753.04	2875.89	2091.47	2875.89	2246.34	2875.89	2435.13	2875.89	2489.48	2875.89	2796.39	2875.89	3051.36
2874.53	1744.84	2874.53	2085.23	2874.53	2241.4	2874.53	2422.85	2874.53	2488.29	2874.53	2793.03	2874.53	3047.3
2873.17	1746.11	2873.17	2081.46	2873.17	2233.46	2873.17	2420.68	2873.17	2487.31	2873.17	2793.63	2873.17	3045.43
2871.8	1739.59	2871.8	2080.75	2871.8	2227.75	2871.8	2413.83	2871.8	2490.73	2871.8	2790.62	2871.8	3043.43
2870.44	1733.43	2870.44	2072.54	2870.44	2231.92	2870.44	2403.2	2870.44	2492.6	2870.44	2788.21	2870.44	3041.26
2869.07	1727.82	2869.07	2073.16	2869.07	2225.84	2869.07	2401.06	2869.07	2490.66	2869.07	2787.37	2869.07	3040.14
2867.71	1721.94	2867.71	2073.71	2867.71	2220.48	2867.71	2396.72	2867.71	2487.94	2867.71	2787.09	2867.71	3038.92
2866.34	1714.06	2866.34	2067.08	2866.34	2215.8	2866.34	2391.85	2866.34	2481.73	2866.34	2784.05	2866.34	3034.79
2864.98	1710.39	2864.98	2060.07	2864.98	2216.38	2864.98	2395.02	2864.98	2479.39	2864.98	2782.34	2864.98	3032.32
2863.61	1709.99	2863.61	2055.27	2863.61	2218.7	2863.61	2396.76	2863.61	2478.15	2863.61	2779.33	2863.61	3026.6
2862.25	1707.16	2862.25	2046.05	2862.25	2214.99	2862.25	2395.09	2862.25	2478.77	2862.25	2775.85	2862.25	3022.76
2860.88	1702.16	2860.88	2043.57	2860.88	2213.71	2860.88	2394.56	2860.88	2476.89	2860.88	2772.87	2860.88	3011.97
2859.51	1696.91	2859.51	2042.33	2859.51	2210.85	2859.51	2395.1	2859.51	2474.79	2859.51	2769.91	2859.51	3011.31
2858.15	1690.68	2858.15	2040.35	2858.15	2214.32	2858.15	2397.31	2858.15	2476.27	2858.15	2770.12	2858.15	3005.59
2856.78	1683.81	2856.78	2040.01	2856.78	2214.08	2856.78	2400.23	2856.78	2471.53	2856.78	2767.53	2856.78	2999.94
2855.41	1678.09	2855.41	2036.43	2855.41	2207.05	2855.41	2398.08	2855.41	2472.59	2855.41	2765.69	2855.41	2991.23
2854.05	1675.82	2854.05	2027.59	2854.05	2202.79	2854.05	2395.44	2854.05	2472.47	2854.05	2768.36	2854.05	2983.54
2852.68	1676.85	2852.68	2022.06	2852.68	2196.51	2852.68	2397.12	2852.68	2467.07	2852.68	2771.15	2852.68	2979.42
2851.31	1677.96	2851.31	2019.47	2851.31	2188.86	2851.31	2392.46	2851.31	2457.13	2851.31	2766.76	2851.31	2974.4
2849.94	1673.24	2849.94	2013.47	2849.94	2182.68	2849.94	2391.7	2849.94	2457.64	2849.94	2761.12	2849.94	2969.44
2848.57	1668.61	2848.57	2010.33	2848.57	2176.34	2848.57	2392.69	2848.57	2452.98	2848.57	2756.29	2848.57	2965.25
2847.2	1662.08	2847.2	2010.22	2847.2	2171.43	2847.2	2387.06	2847.2	2451.67	2847.2	2755.91	2847.2	2959.51
2845.83	1655.03	2845.83	2012.86	2845.83	2166.59	2845.83	2380.6	2845.83	2450.28	2845.83	2750.29	2845.83	2961.28
2844.46	1653.52	2844.46	2002.7	2844.46	2160.53	2844.46	2376.19	2844.46	2449.17	2844.46	2746.14	2844.46	2965.79
2843.09	1651.49	2843.09	2003.53	2843.09	2155.13	2843.09	2367.39	2843.09	2443.77	2843.09	2743.48	2843.09	2964.52
2841.73	1649.14	2841.73	2005.82	2841.73	2153	2841.73	2361.86	2841.73	2444.84	2841.73	2733.38	2841.73	2966
2840.35	1646.98	2840.35	2008.58	2840.35	2148.1	2840.35	2358.67	2840.35	2446.16	2840.35	2729.96	2840.35	2969.11
2838.98	1643.32	2838.98	2010.49	2838.98	2151.08	2838.98	2355.99	2838.98	2445.64	2838.98	2732.35	2838.98	2971.89
2837.61	1645.21	2837.61	2008.36	2837.61	2153.26	2837.61	2350.38	2837.61	2438.33	2837.61	2725.3	2837.61	2973
2836.24	1645.55	2836.24	2007.39	2836.24	2147.2	2836.24	2345.34	2836.24	2432.82	2836.24	2722.45	2836.24	2977.31
2834.87	1638.99	2834.87	2009.63	2834.87	2146.96	2834.87	2344.11	2834.87	2431.89	2834.87	2720.6	2834.87	2908.34
2833.5	1638.3	2833.5	2008.66	2833.5	2148.75	2833.5	2344.75	2833.5	2430.29	2833.5	2714.94	2833.5	2770.22
2832.13	1638.87	2832.13	2004.85	2832.13	2153.23	2832.13	2345.37	2832.13	2430.77	2832.13	2712.8	2832.13	2833.94
2830.76	1639.26	2830.76	2005.25	2830.76	2150.17	2830.76	2343.32	2830.76	2424.63	2830.76	2712.91	2830.76	2777.53
2829.38	1635.59	2829.38	2007.6	2829.38	2147.44	2829.38	2338.74	2829.38	2422.75	2829.38	2716.81	2829.38	2760.99
2828.01	1629.67	2828.01	2011.08	2828.01	2145.62	2828.01	2336.46	2828.01	2419.26	2828.01	2714.65	2828.01	2765
2826.64	1630.09	2826.64	2015.45	2826.64	2140.99	2826.64	2335.13	2826.64	2415.54	2826.64	2716.55	2826.64	2984.2
2825.26	1628.59	2825.26	2014.23	2825.26	2137.24	2825.26	2331.48	2825.26	2413.22	2825.26	2714.42	2825.26	3345.34
2823.89	1627.76	2823.89	2012.53	2823.89	2134.34	2823.89	2325	2823.89	2406.2	2823.89	2712.95	2823.89	3663.57
2822.52	1626.86	2822.52	2003.74	2822.52	2126.57	2822.52	2316.65	2822.52	2408.8	2822.52	2711.08	2822.52	3941.33
2821.14	1625.66	2821.14	1998.2	2821.14	2126.41	2821.14	2319.12	2821.14	2404.11	2821.14	2709.34	2821.14	4181.52
2819.77	1622.25	2819.77	1991.5	2819.77	2116.55	2819.77	2319.17	2819.77	2400.25	2819.77	2703.56	2819.77	4378.98
2818.39	1616.5	2818.39	1987.55	2818.39	2108.45	2818.39	2317.59	2818.39	2396.3	2818.39	2696.58	2818.39	4533.9
2817.02	1612.29	2817.02	1982.77	2817.02	2112.11	2817.02	2318.57	2817.02	2394.06	2817.02	2694.81	2817.02	4649.7
2815.64	1608.32	2815.64	1979.33	2815.64	2105.82	2815.64	2322.14	2815.64	2391.88	2815.64	2691.62	2815.64	4726.28
2814.27	1601.1	2814.27	1976.1	2814.27	2107.47	2814.27	2319.54	2814.27	2394.02	2814.27	2686.28	2814.27	4763.62
2812.89	1598.33	2812.89	1973.33	2812.89	2105.59	2812.89	2323.26	2812.89	2393.05	2812.89	2681.19	2812.89	4763.28
2811.52	1599.37	2811.52	1966.98	2811.52	2102.64	2811.52	2317.87	2811.52	2394.2	2811.52	2678.57	2811.52	4719.12
2810.14	1593.97	2810.14	1965.18	2810.14	2104.9	2810.14	2313.79	2810.14	2395.8	2810.14	2676.87	2810.14	4636.66
2808.76	1590.2	2808.76	1962.51	2808.76	2106.67	2808.76	2315.29	2808.76	2399.36	2808.76	2670.27	2808.76	4512.72
2807.39	1587.46	2807.39	1956.32	2807.39	2106.91	2807.39	2315.92	2807.39	2396.68	2807.39	2670.61	2807.39	4350.63
2806.01	1586.96	2806.01	1953.68	2806.01	2108.48	2806.01	2313.48	2806.01	2397.06	2806.01	2671.19	2806.01	4146.06
2804.63	1584.43	2804.63	1946.66	2804.63	2105.39	2804.63	2306.39	2804.63	2395.52	2804.63	2663.67	2804.63	3902.71
2803.26	1578.78	2803.26	1943.1	2803.26	2106.79	2803.26	2300.9	2803.26	2397.92	2803.26	2668.37	2803.26	3619.25
2801.88	1574.9	2801.88	1943.94	2801.88	2111.13	2801.88	2298.83	2801.88	2401.47	2801.88	2668.98	2801.88	3293.88
2800.5	1579.31	2800.5	1937.89	2800.5	2111.16	2800.5	2293.73	2800.5	2395.05	2800.5	2668.37	2800.5	3032.26
2799.12	1573.03	2799.12	1932.85	2799.12	2109.15	2799.12	2284.96	2799.12	2396.95	2799.12	2670.32	2799.12	2916.44
2797.74	1573.07	2797.74	1932.15	2797.74	2103.03	2797.74	2277.92	2797.74	2392.51	2797.74	2669.18	2797.74	2661.38
2796.36	1570.94	2796.36	1932.29	2796.36	2102.12	2796.36	2274.27	2796.36	2390.54	2796.36	2669.8	2796.36	2588.11
2794.99	1566.14	2794.99	1930.51	2794.99	2099.69	2794.99	2268.61	2794.99	2389.61	2794.99	2668.46	2794.99	2618.54
2793.61	1567.65	2793.61	1928.15	2793.61	2094.41	2793.61	2268.04	2793.61	2385.16	2793.61	2666	2793.61	2805.56
2792.23	1561.54	2792.23	1921.72	2792.23	2090.39	2792.23	2262.05	2792.23	2380.57	2792.23	2661.03	2792.23	2929
2790.85	1560.79	2790.85	1918.22	2790.85	2089.98	2790.85	2258.48	2790.85	2375.87	2790.85	2661.98	2790.85	2924.99
2789.47	1560	2789.47	1913.25	2789.47	2086.48	2789.47	2257.43	2789.47	2374.13	2789.47	2658.99	2789.47	2919.33
2788.09	1558.71	2788.09	1916.4	2788.09	2083.75	2788.09	2258.46	2788.09	2365.57	2788.09	2657.65	2788.09	2915.19
2786.71	1555.5	2786.71	1919.53	2786.71	2078.67	2786.71	2256.71	2786.71	2362.85	2786.71	2651.02	2786.71	2909.46
2785.32	1557.42	2785.32	1917.17	2785.32	2077.52	2785.32	2259.54	2785.32	2364.22	2785.32	2647.7	2785.32	2906.76
2783.94	1562.51	2783.94	1918.55	2783.94	2083.54	2783.94	2261.56	2783.94	2368.04	2783.94	2647.47	2783.94	2899.45
2782.56	1563.31	2782.56	1921.02	2782.56	2079.74	2782.56	2263.01	2782.56	2368.9	2782.56	2647.34	2782.56	2897.06
2781.18	1559.25	2781.18	1917.46	2781.18	2076.85	2781.18	2262.48	2781.18	2369.13	2781.18	2640.36	2781.18	2895.23
2779.8	1558.44	2779.8	1920.78	2779.8	2075.46	2779.8	2263.5	2779.8	2370.88	2779.8	2639.6	2779.8	2892.58
2778.42	1556.46	2778.42	1921.35	2778.42	2072.9	2778.42	2259.01	2778.42	2371.75	2778.42	2637.14	2778.42	2891
2777.03	1555.78	2777.03	1923.78	2777.03	2072.28	2777.03	2261.77	2777.03	2373.81	2777.03	2634.24	2777.03	2888.17
2775.65	1553.77	2775.65	1922.26	2775.65	2070	2775.65	2265.47	2775.65	2373.77	2775.65	2632.93	2775.65	2892.46
2774.27	1551.73	2774.27	1922.39	2774.27	2064.77	2774.27	2262.82	2774.27	2372.51	2774.27	2634.83	2774.27	2890.81
2772.88	1549.37	2772.88	1919.84	2772.88	2062.25	2772.88	2261.59	2772.88	2372.49	2772.88	2638.99	2772.88	2890.64
2771.5	1547.07	2771.5	1919.55	2771.5	2057.81	2771.5	2261.57	2771.5	2371.45	2771.5	2642.39	2771.5	2895.09
2770.11	1542.93	2770.11	1922.72	2770.11	2058.45	2770.11	2262.79	2770.11	2369.66	2770.11	2643.91	2770.11	2899.91
2768.73	1542.18	2768.73	1918.59	2768.73	2056.04	2768.73	2263.94	2768.73	2374.27	2768.73	2642.15	2768.73	2903.23
2767.35	1540.56	2767.35	1914.36	2767.35	2051.35	2767.35	2261.88	2767.35	2369.73	2767.35	2641.63	2767.35	2900.8
2765.96	1536.23	2765.96	1914.96	2765.96	2049.36	2765.96	2256.41	2765.96	2377.05	2765.96	2642.6	2765.96	2895.66
2764.58	1535.79	2764.58	1913.32	2764.58	2043.58	2764.58	2262.03	2764.58	2378.7	2764.58	2643.69	2764.58	2894.37
2763.19	1531.46	2763.19	1909.3	2763.19	2046.12	2763.19	2264.43	2763.19	2380.59	2763.19	2645.57	2763.19	2891.8
2761.8	1525.08	2761.8	1903.48	2761.8	2043.57	2761.8	2260.65	2761.8	2381.69	2761.8	2650.42	2761.8	2891.6
2760.42	1527.22	2760.42	1898.74	2760.42	2041.23	2760.42	2265.57	2760.42	2379.01	2760.42	2643.59	2760.42	2891.79
2759.03	1523.15	2759.03	1896.52	2759.03	2037.74	2759.03	2265.72	2759.03	2376.26	2759.03	2642.67	2759.03	2891.62
2757.65	1518.21	2757.65	1889.66	2757.65	2038.05	2757.65	2264.15	2757.65	2374.1	2757.65	2645.11	2757.65	2888.61
2756.26	1515.53	2756.26	1887.37	2756.26	2032.99	2756.26	2259.86	2756.26	2369.64	2756.26	2639.89	2756.26	2886.73
2754.87	1515.18	2754.87	1885.67	2754.87	2031.62	2754.87	2258.82	2754.87	2368.45	2754.87	2638.44	2754.87	2885.02
2753.48	1513.62	2753.48	1884.04	2753.48	2035.3	2753.48	2253.72	2753.48	2367.23	2753.48	2631.6	2753.48	2880.98
2752.1	1514.44	2752.1	1871.32	2752.1	2039.64	2752.1	2250	2752.1	2366.4	2752.1	2634.41	2752.1	2875.39
2750.71	1514.97	2750.71	1873.3	2750.71	2043.9	2750.71	2248.72	2750.71	2361.63	2750.71	2634.56	2750.71	2871.42
2749.32	1510.1	2749.32	1873.01	2749.32	2044.69	2749.32	2240.74	2749.32	2355.2	2749.32	2631.06	2749.32	2872.05
2747.93	1509.73	2747.93	1871.63	2747.93	2045.23	2747.93	2238.28	2747.93	2355.44	2747.93	2620.26	2747.93	2870.98
2746.54	1506.98	2746.54	1874.41	2746.54	2051.13	2746.54	2238.18	2746.54	2359.67	2746.54	2620.11	2746.54	2871.41
2745.16	1503.23	2745.16	1870.05	2745.16	2052.91	2745.16	2234.09	2745.16	2360.39	2745.16	2616.08	2745.16	2865.92
2743.77	1504.08	2743.77	1871.96	2743.77	2053.65	2743.77	2237.29	2743.77	2357.82	2743.77	2618.14	2743.77	2861.94
2742.38	1504.68	2742.38	1868.08	2742.38	2055.16	2742.38	2235.03	2742.38	2359.02	2742.38	2620.27	2742.38	2861.9
2740.99	1507.47	2740.99	1872.05	2740.99	2053.79	2740.99	2231.59	2740.99	2355.7	2740.99	2620.47	2740.99	2856.89
2739.6	1507.83	2739.6	1873.95	2739.6	2054.07	2739.6	2231.73	2739.6	2352.24	2739.6	2618.92	2739.6	2857.98
2738.21	1508.66	2738.21	1875.76	2738.21	2051.78	2738.21	2231.85	2738.21	2346.88	2738.21	2617.56	2738.21	2857.95
2736.82	1510.59	2736.82	1875.17	2736.82	2049.89	2736.82	2233.39	2736.82	2344.77	2736.82	2617.18	2736.82	2859.13
2735.42	1512.39	2735.42	1868.93	2735.42	2044.83	2735.42	2231.41	2735.42	2350.42	2735.42	2618.61	2735.42	2853.35
2734.03	1512.74	2734.03	1871.68	2734.03	2037.41	2734.03	2230.7	2734.03	2350.58	2734.03	2619.43	2734.03	2844.56
2732.64	1513.29	2732.64	1874.79	2732.64	2035.3	2732.64	2230.87	2732.64	2352.34	2732.64	2619.57	2732.64	2840.26
2731.25	1513.26	2731.25	1869.12	2731.25	2029.69	2731.25	2233.51	2731.25	2354.08	2731.25	2622.03	2731.25	2842
2729.86	1509.78	2729.86	1862.28	2729.86	2029.5	2729.86	2235.61	2729.86	2352.62	2729.86	2624.44	2729.86	2840.1
2728.47	1504.35	2728.47	1863.37	2728.47	2025.02	2728.47	2235.36	2728.47	2350.84	2728.47	2624.74	2728.47	2840.21
2727.07	1500.68	2727.07	1857.53	2727.07	2019.17	2727.07	2243.89	2727.07	2351.75	2727.07	2618.1	2727.07	2840.78
2725.68	1492.79	2725.68	1855.88	2725.68	2015.14	2725.68	2242.08	2725.68	2349.1	2725.68	2620.27	2725.68	2835.45
2724.29	1487	2724.29	1856.13	2724.29	2013.42	2724.29	2236.71	2724.29	2348.63	2724.29	2614.49	2724.29	2834.43
2722.9	1488.38	2722.9	1857.84	2722.9	2003.53	2722.9	2233.74	2722.9	2345.62	2722.9	2609.35	2722.9	2832.27
2721.5	1485.09	2721.5	1854.16	2721.5	2004.65	2721.5	2229.28	2721.5	2347.96	2721.5	2607.81	2721.5	2832.41
2720.11	1477.11	2720.11	1854.84	2720.11	2002.89	2720.11	2218.01	2720.11	2346.55	2720.11	2605.15	2720.11	2835.22
2718.71	1476.98	2718.71	1849.9	2718.71	2005.77	2718.71	2216	2718.71	2341.13	2718.71	2609.32	2718.71	2841.19
2717.32	1472.9	2717.32	1851.79	2717.32	2006.03	2717.32	2216.04	2717.32	2345.25	2717.32	2604.83	2717.32	2842.88
2715.92	1464.89	2715.92	1851.58	2715.92	2004.88	2715.92	2212.58	2715.92	2346.58	2715.92	2603.41	2715.92	2849.58
2714.53	1461.49	2714.53	1849.66	2714.53	2004.88	2714.53	2209.02	2714.53	2348.14	2714.53	2600.69	2714.53	2854.4
2713.13	1456.65	2713.13	1848.06	2713.13	2009.06	2713.13	2203	2713.13	2349.47	2713.13	2596.5	2713.13	2857.21
2711.74	1456.36	2711.74	1847.42	2711.74	2007.97	2711.74	2197.32	2711.74	2346.41	2711.74	2594.58	2711.74	2854.61
2710.34	1456.71	2710.34	1849.91	2710.34	2009.4	2710.34	2194.26	2710.34	2342.23	2710.34	2596.93	2710.34	2855.01
2708.95	1459.04	2708.95	1852.44	2708.95	2005.93	2708.95	2193.69	2708.95	2343	2708.95	2593.21	2708.95	2855.13
2707.55	1454.08	2707.55	1853.94	2707.55	2005.13	2707.55	2193.57	2707.55	2337.73	2707.55	2588.84	2707.55	2856.18
2706.15	1451.13	2706.15	1852.68	2706.15	2002.08	2706.15	2194.08	2706.15	2338.59	2706.15	2586.47	2706.15	2856.04
2704.76	1451.73	2704.76	1844.73	2704.76	2001.56	2704.76	2198.81	2704.76	2329	2704.76	2589.88	2704.76	2854.51
2703.36	1451	2703.36	1843.2	2703.36	2000.21	2703.36	2200.92	2703.36	2332.43	2703.36	2592.78	2703.36	2848.41
2701.96	1452.56	2701.96	1841.31	2701.96	1999.57	2701.96	2201.41	2701.96	2329.17	2701.96	2592.42	2701.96	2846.14
2700.56	1453.69	2700.56	1845.96	2700.56	1998.83	2700.56	2207.43	2700.56	2328.52	2700.56	2590.49	2700.56	2842.16
2699.17	1447.87	2699.17	1845.29	2699.17	2000.13	2699.17	2208.48	2699.17	2327.41	2699.17	2592.24	2699.17	2842.01
2697.77	1446.81	2697.77	1841.25	2697.77	1998.53	2697.77	2214.01	2697.77	2330.54	2697.77	2594.51	2697.77	2842.05
2696.37	1446.23	2696.37	1837.01	2696.37	1996.82	2696.37	2221.86	2696.37	2330.36	2696.37	2595.7	2696.37	2838.37
2694.97	1441.85	2694.97	1835.57	2694.97	1998.75	2694.97	2224.39	2694.97	2331.96	2694.97	2588.79	2694.97	2838.48
2693.57	1444.08	2693.57	1831.57	2693.57	2001.24	2693.57	2228.41	2693.57	2333.55	2693.57	2583.8	2693.57	2838.72
2692.17	1449.17	2692.17	1836.5	2692.17	2003.12	2692.17	2222.99	2692.17	2332.06	2692.17	2580.95	2692.17	2837.38
2690.77	1449.15	2690.77	1836.69	2690.77	2002.05	2690.77	2220.98	2690.77	2335.11	2690.77	2574.87	2690.77	2839.69
2689.37	1450.23	2689.37	1830.52	2689.37	1999.02	2689.37	2220.76	2689.37	2335.45	2689.37	2577	2689.37	2841.17
2687.97	1451.69	2687.97	1830.07	2687.97	2003.55	2687.97	2221.36	2687.97	2336.15	2687.97	2576.61	2687.97	2845.65
2686.57	1450.22	2686.57	1834.8	2686.57	2001.63	2686.57	2219.22	2686.57	2335.7	2686.57	2577.2	2686.57	2843.89
2685.17	1453.73	2685.17	1833.66	2685.17	2005.29	2685.17	2222.46	2685.17	2334.03	2685.17	2576.21	2685.17	2843.65
2683.77	1450.61	2683.77	1833.16	2683.77	1998.35	2683.77	2225.05	2683.77	2339.51	2683.77	2574.35	2683.77	2841.21
2682.37	1450.14	2682.37	1833.62	2682.37	2000	2682.37	2224.97	2682.37	2335.95	2682.37	2571.39	2682.37	2846.51
2680.97	1451.25	2680.97	1833.95	2680.97	1999.04	2680.97	2215.24	2680.97	2333.76	2680.97	2568.56	2680.97	2846.16
2679.57	1453.41	2679.57	1838.37	2679.57	2000.46	2679.57	2213.15	2679.57	2330.08	2679.57	2566.56	2679.57	2846.74
2678.16	1457.94	2678.16	1840.16	2678.16	1999.57	2678.16	2214.74	2678.16	2332.54	2678.16	2567.12	2678.16	2848.7
2676.76	1457.12	2676.76	1841.66	2676.76	1997.87	2676.76	2212.6	2676.76	2336.42	2676.76	2567.29	2676.76	2845.17
2675.36	1457.21	2675.36	1842.07	2675.36	1993.29	2675.36	2218.57	2675.36	2339.63	2675.36	2565.2	2675.36	2846.02
2673.96	1455.23	2673.96	1835.71	2673.96	1993.6	2673.96	2215.81	2673.96	2340.91	2673.96	2567.67	2673.96	2840.52
2672.55	1456.85	2672.55	1829.08	2672.55	1992.05	2672.55	2216.37	2672.55	2343.78	2672.55	2570.21	2672.55	2841.28
2671.15	1459.12	2671.15	1824.82	2671.15	1992.4	2671.15	2216.7	2671.15	2342.27	2671.15	2574.67	2671.15	2840.15
2669.75	1458.82	2669.75	1827.05	2669.75	1990.91	2669.75	2215.98	2669.75	2348.48	2669.75	2576.13	2669.75	2840.04
2668.34	1459.41	2668.34	1823.82	2668.34	1990.26	2668.34	2218.87	2668.34	2345.01	2668.34	2577.19	2668.34	2844.42
2666.94	1455.94	2666.94	1821.1	2666.94	1986.68	2666.94	2217.56	2666.94	2346.67	2666.94	2576.66	2666.94	2844.38
2665.53	1453.4	2665.53	1816.2	2665.53	1986.1	2665.53	2215.01	2665.53	2348.92	2665.53	2580.52	2665.53	2847.36
2664.13	1457.93	2664.13	1814.7	2664.13	1986.65	2664.13	2217.93	2664.13	2346.34	2664.13	2578.63	2664.13	2848.79
2662.72	1460.59	2662.72	1808.67	2662.72	1986.52	2662.72	2217.03	2662.72	2340.13	2662.72	2581.54	2662.72	2848.62
2661.32	1458.17	2661.32	1804.94	2661.32	1990.18	2661.32	2215.3	2661.32	2336.34	2661.32	2582.56	2661.32	2852.61
2659.91	1463.2	2659.91	1803.67	2659.91	1993.47	2659.91	2210.01	2659.91	2331.54	2659.91	2585.42	2659.91	2851.09
2658.5	1465.62	2658.5	1801.36	2658.5	1993.1	2658.5	2210.58	2658.5	2328.82	2658.5	2585.72	2658.5	2853.03
2657.1	1459.24	2657.1	1795.59	2657.1	1994.39	2657.1	2211.56	2657.1	2329.41	2657.1	2582.66	2657.1	2851.74
2655.69	1459.54	2655.69	1797.74	2655.69	1996.7	2655.69	2210.91	2655.69	2324.61	2655.69	2584.4	2655.69	2851.89
2654.29	1460.12	2654.29	1804.11	2654.29	1998.64	2654.29	2211.79	2654.29	2318.6	2654.29	2585.12	2654.29	2849.64
2652.88	1457.45	2652.88	1807.07	2652.88	1997.11	2652.88	2209.69	2652.88	2311.45	2652.88	2581.63	2652.88	2848.43
2651.47	1458.38	2651.47	1800.33	2651.47	1998.32	2651.47	2211.99	2651.47	2307.71	2651.47	2583.66	2651.47	2847.13
2650.06	1458.57	2650.06	1803.99	2650.06	1998.47	2650.06	2213.74	2650.06	2305.74	2650.06	2585.47	2650.06	2845.05
2648.65	1460.51	2648.65	1807.51	2648.65	2002.3	2648.65	2212.62	2648.65	2300.45	2648.65	2581.61	2648.65	2843.62
2647.25	1457.2	2647.25	1813.21	2647.25	2001.42	2647.25	2208.16	2647.25	2294.42	2647.25	2582.51	2647.25	2842.34
2645.84	1458.04	2645.84	1814.26	2645.84	2003.32	2645.84	2208.63	2645.84	2288.54	2645.84	2581.48	2645.84	2841.9
2644.43	1461.16	2644.43	1816.9	2644.43	2000.5	2644.43	2209.39	2644.43	2295.02	2644.43	2577.72	2644.43	2837.1
2643.02	1458.01	2643.02	1820.24	2643.02	1995.94	2643.02	2206.47	2643.02	2299.49	2643.02	2581.06	2643.02	2828.41
2641.61	1455.99	2641.61	1817.74	2641.61	1995.76	2641.61	2207.83	2641.61	2298.85	2641.61	2576.2	2641.61	2824.83
2640.2	1454.02	2640.2	1817.29	2640.2	1995.84	2640.2	2198.51	2640.2	2302.38	2640.2	2575.31	2640.2	2817.52
2638.79	1451.14	2638.79	1820.16	2638.79	1998.77	2638.79	2197.66	2638.79	2300.56	2638.79	2570.07	2638.79	2822.01
2637.38	1449.24	2637.38	1823.57	2637.38	1994.36	2637.38	2196.47	2637.38	2302.68	2637.38	2570.89	2637.38	2817.51
2635.97	1450.28	2635.97	1824.95	2635.97	1990.68	2635.97	2197.23	2635.97	2305.7	2635.97	2568.54	2635.97	2811.18
2634.56	1448.89	2634.56	1824.17	2634.56	1988.34	2634.56	2198.36	2634.56	2303.89	2634.56	2565.23	2634.56	2810.98
2633.15	1447.55	2633.15	1820.65	2633.15	1985.98	2633.15	2194.73	2633.15	2313.03	2633.15	2563.44	2633.15	2805.5
2631.74	1447.69	2631.74	1820.69	2631.74	1982.32	2631.74	2192.16	2631.74	2319.85	2631.74	2561.08	2631.74	2800.88
2630.33	1446.09	2630.33	1822.63	2630.33	1978.31	2630.33	2191.37	2630.33	2316.69	2630.33	2561.04	2630.33	2800.67
2628.91	1440.03	2628.91	1816.75	2628.91	1977.73	2628.91	2184.02	2628.91	2318.19	2628.91	2565.76	2628.91	2798.03
2627.5	1435.02	2627.5	1810.48	2627.5	1977.26	2627.5	2177.67	2627.5	2325.96	2627.5	2564	2627.5	2801.15
2626.09	1431.11	2626.09	1806.88	2626.09	1975.43	2626.09	2174.23	2626.09	2327.12	2626.09	2558.07	2626.09	2798.63
2624.68	1427.94	2624.68	1802.09	2624.68	1979.59	2624.68	2173.11	2624.68	2332.23	2624.68	2555.77	2624.68	2805.75
2623.26	1423.77	2623.26	1794.38	2623.26	1978.2	2623.26	2168.4	2623.26	2333.94	2623.26	2553.6	2623.26	2805.41
2621.85	1421.27	2621.85	1788.62	2621.85	1977.51	2621.85	2167.9	2621.85	2333.03	2621.85	2554.61	2621.85	2809.03
2620.44	1419.07	2620.44	1782.49	2620.44	1975.82	2620.44	2162.58	2620.44	2333.68	2620.44	2551.8	2620.44	2808.22
2619.02	1415.07	2619.02	1775.93	2619.02	1972.78	2619.02	2162.33	2619.02	2331.06	2619.02	2549.83	2619.02	2812.29
2617.61	1415.43	2617.61	1771.66	2617.61	1970.09	2617.61	2165.08	2617.61	2334.89	2617.61	2552.15	2617.61	2809.71
2616.19	1415.36	2616.19	1777.38	2616.19	1970.98	2616.19	2165.43	2616.19	2330.89	2616.19	2551.62	2616.19	2817.17
2614.78	1413.55	2614.78	1773.68	2614.78	1968.54	2614.78	2162.06	2614.78	2326.48	2614.78	2552.67	2614.78	2820.75
2613.36	1408.15	2613.36	1774.29	2613.36	1969.95	2613.36	2161.88	2613.36	2323.55	2613.36	2556.06	2613.36	2823.33
2611.95	1409.41	2611.95	1770.6	2611.95	1967.64	2611.95	2166.99	2611.95	2323.62	2611.95	2558.11	2611.95	2825.48
2610.53	1408.76	2610.53	1774.49	2610.53	1967.43	2610.53	2169.36	2610.53	2326.31	2610.53	2561.85	2610.53	2825.15
2609.12	1407.36	2609.12	1773.29	2609.12	1971.56	2609.12	2171.2	2609.12	2326.69	2609.12	2564.86	2609.12	2830.12
2607.7	1409.4	2607.7	1777.25	2607.7	1974.52	2607.7	2174.82	2607.7	2320.2	2607.7	2562.83	2607.7	2830.89
2606.29	1408.49	2606.29	1779.32	2606.29	1974.54	2606.29	2174.19	2606.29	2315.05	2606.29	2566.39	2606.29	2832.13
2604.87	1407.86	2604.87	1781.52	2604.87	1974.46	2604.87	2176.76	2604.87	2311.69	2604.87	2566.24	2604.87	2833.31
2603.45	1411.68	2603.45	1783.48	2603.45	1968.96	2603.45	2179.44	2603.45	2317.1	2603.45	2568.54	2603.45	2823.7
2602.04	1411.11	2602.04	1780.92	2602.04	1969.45	2602.04	2181.42	2602.04	2321.22	2602.04	2566.55	2602.04	2818.22
2600.62	1410.92	2600.62	1787.93	2600.62	1974.72	2600.62	2181.88	2600.62	2314.47	2600.62	2568.21	2600.62	2819.38
2599.2	1411.69	2599.2	1785.11	2599.2	1972.05	2599.2	2178.98	2599.2	2318.38	2599.2	2567.44	2599.2	2815.07
2597.78	1410.82	2597.78	1786.17	2597.78	1966.4	2597.78	2178.05	2597.78	2316.1	2597.78	2564.72	2597.78	2814.51
2596.36	1408.62	2596.36	1785.5	2596.36	1966.88	2596.36	2173.53	2596.36	2315.83	2596.36	2561.95	2596.36	2813.95
2594.94	1407.62	2594.94	1781.6	2594.94	1969.99	2594.94	2167.23	2594.94	2319.08	2594.94	2557.91	2594.94	2808.14
2593.53	1412.45	2593.53	1778.27	2593.53	1970.36	2593.53	2164.44	2593.53	2325.38	2593.53	2555.26	2593.53	2807.48
2592.11	1410.22	2592.11	1776.6	2592.11	1971.41	2592.11	2169.84	2592.11	2325.44	2592.11	2555.22	2592.11	2801.64
2590.69	1411.71	2590.69	1775.08	2590.69	1974.79	2590.69	2167.34	2590.69	2325.67	2590.69	2552.67	2590.69	2800.45
2589.27	1413.04	2589.27	1772.14	2589.27	1966.75	2589.27	2165.84	2589.27	2328.2	2589.27	2548.58	2589.27	2794.12
2587.85	1411.81	2587.85	1770.08	2587.85	1961.52	2587.85	2165.94	2587.85	2332.47	2587.85	2547.81	2587.85	2789.53
2586.43	1411.5	2586.43	1771.43	2586.43	1956.55	2586.43	2160.31	2586.43	2333.96	2586.43	2545.07	2586.43	2787.2
2585.01	1408.18	2585.01	1772.32	2585.01	1951.17	2585.01	2162.76	2585.01	2333.99	2585.01	2545.12	2585.01	2791.58
2583.59	1408.65	2583.59	1773.55	2583.59	1946.25	2583.59	2162.57	2583.59	2337.6	2583.59	2546.23	2583.59	2792.56
2582.16	1407.54	2582.16	1773.87	2582.16	1942.07	2582.16	2158.48	2582.16	2333.82	2582.16	2549.57	2582.16	2795.71
2580.74	1408.29	2580.74	1772.79	2580.74	1945.68	2580.74	2154.8	2580.74	2336.28	2580.74	2551.73	2580.74	2793.01
2579.32	1412.63	2579.32	1775.98	2579.32	1943.78	2579.32	2161.22	2579.32	2340.38	2579.32	2551.49	2579.32	2794.79
2577.9	1412.58	2577.9	1769.83	2577.9	1944.05	2577.9	2164.79	2577.9	2340.63	2577.9	2549.08	2577.9	2796.69
2576.48	1411.4	2576.48	1770.94	2576.48	1945.79	2576.48	2164.12	2576.48	2338.49	2576.48	2553.46	2576.48	2795.37
2575.05	1411.85	2575.05	1766.55	2575.05	1938.06	2575.05	2171.75	2575.05	2342.06	2575.05	2549.43	2575.05	2798.1
2573.63	1408.64	2573.63	1771.67	2573.63	1934.41	2573.63	2176.06	2573.63	2341.32	2573.63	2551	2573.63	2796.36
2572.21	1405.11	2572.21	1767.57	2572.21	1933.6	2572.21	2171.19	2572.21	2339.92	2572.21	2556.39	2572.21	2794.19
2570.79	1406.11	2570.79	1770.88	2570.79	1935.48	2570.79	2168.59	2570.79	2336.61	2570.79	2556.95	2570.79	2794.4
2569.36	1406.51	2569.36	1775.42	2569.36	1935.81	2569.36	2170.81	2569.36	2334.17	2569.36	2553.04	2569.36	2790.08
2567.94	1404.43	2567.94	1772.8	2567.94	1939.77	2567.94	2163.48	2567.94	2328.64	2567.94	2554.91	2567.94	2794.2
2566.51	1403.67	2566.51	1779.01	2566.51	1941.82	2566.51	2158.99	2566.51	2320.61	2566.51	2555.69	2566.51	2798.87
2565.09	1404.11	2565.09	1774.55	2565.09	1937.47	2565.09	2156.4	2565.09	2324.9	2565.09	2553.04	2565.09	2802.44
2563.66	1400.61	2563.66	1770.97	2563.66	1940.81	2563.66	2151.84	2563.66	2322.81	2563.66	2551.63	2563.66	2802.01
2562.24	1400.53	2562.24	1773.09	2562.24	1946.35	2562.24	2148.2	2562.24	2320.91	2562.24	2549.48	2562.24	2799.95
2560.81	1404.92	2560.81	1772.13	2560.81	1952.41	2560.81	2148.27	2560.81	2319.72	2560.81	2550.76	2560.81	2803.1
2559.39	1401.75	2559.39	1770.27	2559.39	1955.08	2559.39	2151.88	2559.39	2319.18	2559.39	2554.11	2559.39	2805.26
2557.96	1394.43	2557.96	1772.28	2557.96	1959.11	2557.96	2153.85	2557.96	2314.18	2557.96	2554.37	2557.96	2802.71
2556.54	1391.61	2556.54	1771.68	2556.54	1959.02	2556.54	2151.71	2556.54	2316.5	2556.54	2553.16	2556.54	2802.81
2555.11	1386.99	2555.11	1765.62	2555.11	1954.8	2555.11	2151.17	2555.11	2319.27	2555.11	2553.02	2555.11	2806.38
2553.68	1377.87	2553.68	1759.81	2553.68	1958.32	2553.68	2153.62	2553.68	2318.86	2553.68	2554.32	2553.68	2804
2552.25	1369.15	2552.25	1753.48	2552.25	1961.86	2552.25	2150.04	2552.25	2319.01	2552.25	2551.68	2552.25	2805.1
2550.83	1367.44	2550.83	1753.09	2550.83	1960.17	2550.83	2148.26	2550.83	2316.53	2550.83	2549.52	2550.83	2805.05
2549.4	1367.61	2549.4	1745.88	2549.4	1956.25	2549.4	2144.97	2549.4	2314.87	2549.4	2548.13	2549.4	2801.36
2547.97	1371.71	2547.97	1742.44	2547.97	1954.98	2547.97	2142.69	2547.97	2315.99	2547.97	2547.04	2547.97	2798.06
2546.54	1375.52	2546.54	1735.3	2546.54	1958.7	2546.54	2144.73	2546.54	2318.02	2546.54	2543.06	2546.54	2796.42
2545.12	1377.44	2545.12	1735.66	2545.12	1952.47	2545.12	2149.53	2545.12	2319.36	2545.12	2539.47	2545.12	2794.3
2543.69	1374.5	2543.69	1726.34	2543.69	1951.2	2543.69	2147.51	2543.69	2317.2	2543.69	2539.27	2543.69	2793.49
2542.26	1376.3	2542.26	1726.77	2542.26	1944.65	2542.26	2148.99	2542.26	2319.88	2542.26	2536.43	2542.26	2787.44
2540.83	1377.91	2540.83	1723.25	2540.83	1939.27	2540.83	2154.2	2540.83	2330.16	2540.83	2532.84	2540.83	2784.65
2539.4	1382.39	2539.4	1727.57	2539.4	1943.17	2539.4	2151.96	2539.4	2330.31	2539.4	2533.81	2539.4	2782.8
2537.97	1387.42	2537.97	1728.01	2537.97	1944.29	2537.97	2147.98	2537.97	2326.19	2537.97	2536.13	2537.97	2779.2
2536.54	1391.33	2536.54	1733.83	2536.54	1946.25	2536.54	2145.65	2536.54	2325.39	2536.54	2533.41	2536.54	2780.74
2535.11	1392.91	2535.11	1736.64	2535.11	1938.96	2535.11	2144.98	2535.11	2324.44	2535.11	2527.69	2535.11	2779.92
2533.68	1396.38	2533.68	1737.03	2533.68	1937.34	2533.68	2142.02	2533.68	2323.52	2533.68	2531.47	2533.68	2781.38
2532.25	1400.07	2532.25	1741.46	2532.25	1937.24	2532.25	2140.89	2532.25	2320.23	2532.25	2531.06	2532.25	2780.95
2530.82	1405.92	2530.82	1743.83	2530.82	1936.73	2530.82	2140.71	2530.82	2322.67	2530.82	2529.24	2530.82	2783.84
2529.38	1407.76	2529.38	1745.66	2529.38	1937.83	2529.38	2145.4	2529.38	2315.37	2529.38	2528.02	2529.38	2780.96
2527.95	1410.37	2527.95	1751.11	2527.95	1939.37	2527.95	2145.46	2527.95	2314.04	2527.95	2528.89	2527.95	2781.16
2526.52	1409.05	2526.52	1750.4	2526.52	1940.63	2526.52	2144.84	2526.52	2311.66	2526.52	2532.38	2526.52	2782.99
2525.09	1402.78	2525.09	1751.95	2525.09	1940.3	2525.09	2144.69	2525.09	2311.05	2525.09	2531.79	2525.09	2781.52
2523.65	1393.7	2523.65	1751.34	2523.65	1938.75	2523.65	2144.53	2523.65	2315.8	2523.65	2536.73	2523.65	2777.35
2522.22	1388.08	2522.22	1745.31	2522.22	1935.12	2522.22	2147.85	2522.22	2314.78	2522.22	2540.26	2522.22	2776.87
2520.79	1384.12	2520.79	1740.56	2520.79	1935.06	2520.79	2148.27	2520.79	2314	2520.79	2537.47	2520.79	2777.05
2519.35	1379.47	2519.35	1737.22	2519.35	1937.54	2519.35	2150.02	2519.35	2313.24	2519.35	2539.37	2519.35	2773.65
2517.92	1372.17	2517.92	1730.81	2517.92	1933.3	2517.92	2151.15	2517.92	2313.81	2517.92	2535.36	2517.92	2776.33
2516.49	1369.54	2516.49	1733.58	2516.49	1926.25	2516.49	2149.13	2516.49	2314.32	2516.49	2532.63	2516.49	2774.89
2515.05	1367.24	2515.05	1727.61	2515.05	1921.45	2515.05	2150.73	2515.05	2315.35	2515.05	2530.42	2515.05	2773.77
2513.62	1368.89	2513.62	1730.46	2513.62	1917.83	2513.62	2152.92	2513.62	2318.69	2513.62	2531.71	2513.62	2774.14
2512.18	1367.11	2512.18	1726.74	2512.18	1915.35	2512.18	2159.07	2512.18	2316.01	2512.18	2530.85	2512.18	2776.62
2510.75	1364.16	2510.75	1728.18	2510.75	1915.53	2510.75	2161.26	2510.75	2315.78	2510.75	2530.85	2510.75	2775.21
2509.31	1367.77	2509.31	1726.17	2509.31	1915.58	2509.31	2158.75	2509.31	2316.45	2509.31	2531.84	2509.31	2779
2507.88	1368.2	2507.88	1727.66	2507.88	1913.25	2507.88	2157.16	2507.88	2327.5	2507.88	2529.99	2507.88	2775.63
2506.44	1367.04	2506.44	1727.94	2506.44	1913.78	2506.44	2158.98	2506.44	2332.13	2506.44	2532.3	2506.44	2777.03
2505	1368.2	2505	1732.76	2505	1915.11	2505	2155.34	2505	2329.59	2505	2530.13	2505	2781.29
2503.57	1367.46	2503.57	1733.19	2503.57	1918.1	2503.57	2154.28	2503.57	2328.16	2503.57	2530.55	2503.57	2780.94
2502.13	1371.04	2502.13	1735.74	2502.13	1918.23	2502.13	2149.51	2502.13	2328	2502.13	2528.99	2502.13	2782.29
2500.69	1371.11	2500.69	1739.77	2500.69	1915.94	2500.69	2152.68	2500.69	2324.56	2500.69	2530.33	2500.69	2786.37
2499.25	1370.42	2499.25	1740.08	2499.25	1921.45	2499.25	2149.62	2499.25	2323.51	2499.25	2530.31	2499.25	2784.74
2497.82	1370.75	2497.82	1739.42	2497.82	1926.23	2497.82	2146.06	2497.82	2322.32	2497.82	2529.47	2497.82	2786.8
2496.38	1369.76	2496.38	1742.71	2496.38	1925.43	2496.38	2148.13	2496.38	2328.19	2496.38	2526.54	2496.38	2791.39
2494.94	1367.93	2494.94	1749.38	2494.94	1925.75	2494.94	2148.6	2494.94	2328.21	2494.94	2527.67	2494.94	2789.22
2493.5	1368.51	2493.5	1751.36	2493.5	1927.44	2493.5	2144	2493.5	2327.17	2493.5	2525.04	2493.5	2788.89
2492.06	1366.42	2492.06	1753.77	2492.06	1927.7	2492.06	2147.31	2492.06	2325.93	2492.06	2525.07	2492.06	2788.39
2490.62	1365.06	2490.62	1749.69	2490.62	1929.44	2490.62	2145.24	2490.62	2326.64	2490.62	2522.91	2490.62	2789.28
2489.18	1365.17	2489.18	1746.61	2489.18	1933.53	2489.18	2144.37	2489.18	2325.75	2489.18	2528.47	2489.18	2786.86
2487.74	1365.17	2487.74	1744.16	2487.74	1934.62	2487.74	2143.51	2487.74	2323	2487.74	2522.29	2487.74	2786.22
2486.3	1367.16	2486.3	1743.11	2486.3	1939.42	2486.3	2143.7	2486.3	2329.83	2486.3	2520.23	2486.3	2785.18
2484.86	1365.98	2484.86	1744.4	2484.86	1941.27	2484.86	2148.65	2484.86	2323.44	2484.86	2519.07	2484.86	2784.28
2483.42	1362.07	2483.42	1744.63	2483.42	1940.99	2483.42	2149.76	2483.42	2326.58	2483.42	2516.53	2483.42	2782.34
2481.98	1365.07	2481.98	1748.06	2481.98	1937.48	2481.98	2149.06	2481.98	2331.18	2481.98	2518.94	2481.98	2779.78
2480.54	1366.64	2480.54	1749.66	2480.54	1940.21	2480.54	2156.31	2480.54	2331.12	2480.54	2518.17	2480.54	2774.1
2479.1	1366.18	2479.1	1748.35	2479.1	1937.53	2479.1	2157.67	2479.1	2333.48	2479.1	2523.42	2479.1	2776.89
2477.65	1365.07	2477.65	1746.56	2477.65	1939.68	2477.65	2161.03	2477.65	2334.97	2477.65	2527.79	2477.65	2777.85
2476.21	1364.07	2476.21	1742.8	2476.21	1941.26	2476.21	2160.01	2476.21	2338.64	2476.21	2531	2476.21	2774.91
2474.77	1364.8	2474.77	1737.19	2474.77	1937.74	2474.77	2158.2	2474.77	2340.79	2474.77	2532.95	2474.77	2775.98
2473.33	1359.56	2473.33	1733.18	2473.33	1936.65	2473.33	2157.55	2473.33	2344.68	2473.33	2531.16	2473.33	2777.72
2471.88	1354.1	2471.88	1730.14	2471.88	1936.24	2471.88	2153.28	2471.88	2340.71	2471.88	2530.69	2471.88	2779.29
2470.44	1354.95	2470.44	1729.57	2470.44	1938.79	2470.44	2151.66	2470.44	2341.39	2470.44	2531.8	2470.44	2780.33
2469	1354.77	2469	1729.17	2469	1938.12	2469	2149.48	2469	2340.52	2469	2531.49	2469	2782.15
2467.55	1354.2	2467.55	1728.53	2467.55	1936.63	2467.55	2148.74	2467.55	2339.74	2467.55	2532.8	2467.55	2784.46
2466.11	1349.79	2466.11	1728.75	2466.11	1933.1	2466.11	2150.72	2466.11	2346.7	2466.11	2534.49	2466.11	2785.99
2464.66	1349.07	2464.66	1724.83	2464.66	1933.24	2464.66	2147.03	2464.66	2350.42	2464.66	2528.86	2464.66	2783.27
2463.22	1349.81	2463.22	1723.42	2463.22	1932.81	2463.22	2149.5	2463.22	2352.63	2463.22	2529.08	2463.22	2785.7
2461.77	1355.06	2461.77	1727.3	2461.77	1927.55	2461.77	2151.19	2461.77	2355.35	2461.77	2528.27	2461.77	2787.83
2460.33	1356.41	2460.33	1733.12	2460.33	1927.6	2460.33	2150.3	2460.33	2352.92	2460.33	2527.48	2460.33	2787.15
2458.88	1360.22	2458.88	1731.08	2458.88	1926.07	2458.88	2147.41	2458.88	2350.15	2458.88	2520.54	2458.88	2790.99
2457.44	1356.42	2457.44	1727.05	2457.44	1927.84	2457.44	2144.59	2457.44	2351.48	2457.44	2522.18	2457.44	2795.66
2455.99	1355.57	2455.99	1723.11	2455.99	1925.59	2455.99	2139.1	2455.99	2351.64	2455.99	2522.84	2455.99	2796.91
2454.54	1358.63	2454.54	1727.11	2454.54	1922.13	2454.54	2133.35	2454.54	2352.89	2454.54	2521.53	2454.54	2796.07
2453.1	1359.24	2453.1	1728.14	2453.1	1914.86	2453.1	2134.19	2453.1	2354.12	2453.1	2522.01	2453.1	2792.97
2451.65	1362.18	2451.65	1734.24	2451.65	1917.87	2451.65	2132.75	2451.65	2359.31	2451.65	2525.46	2451.65	2790.66
2450.2	1362.89	2450.2	1736.43	2450.2	1917.74	2450.2	2135.69	2450.2	2356.49	2450.2	2522.9	2450.2	2790.3
2448.76	1360.08	2448.76	1734.37	2448.76	1917.15	2448.76	2136.38	2448.76	2361.13	2448.76	2524.17	2448.76	2789.34
2447.31	1359.91	2447.31	1737.61	2447.31	1917.76	2447.31	2140.91	2447.31	2360.91	2447.31	2526.13	2447.31	2790.1
2445.86	1359.74	2445.86	1736.46	2445.86	1917.82	2445.86	2140.63	2445.86	2357.98	2445.86	2526.97	2445.86	2781.92
2444.41	1356.7	2444.41	1730.67	2444.41	1913.49	2444.41	2146.5	2444.41	2353.05	2444.41	2530.54	2444.41	2785.23
2442.96	1355.17	2442.96	1729	2442.96	1914.53	2442.96	2145.72	2442.96	2356.14	2442.96	2530.13	2442.96	2778.89
2441.51	1352.14	2441.51	1720.76	2441.51	1912.86	2441.51	2145.58	2441.51	2351.76	2441.51	2527.89	2441.51	2776.16
2440.06	1350.59	2440.06	1718.85	2440.06	1913.7	2440.06	2141.52	2440.06	2346.94	2440.06	2526.73	2440.06	2775.93
2438.61	1347.62	2438.61	1718.33	2438.61	1915.26	2438.61	2139.07	2438.61	2342.25	2438.61	2532.05	2438.61	2776.42
2437.16	1348.17	2437.16	1714.8	2437.16	1916.4	2437.16	2139.71	2437.16	2339.58	2437.16	2533.09	2437.16	2774.08
2435.71	1346.46	2435.71	1714.87	2435.71	1914.72	2435.71	2143.92	2435.71	2335.24	2435.71	2531.07	2435.71	2772.92
2434.26	1347.12	2434.26	1712.25	2434.26	1916.42	2434.26	2140.56	2434.26	2331.85	2434.26	2529.95	2434.26	2774.94
2432.81	1345.26	2432.81	1706.56	2432.81	1919.64	2432.81	2142.74	2432.81	2331.91	2432.81	2528.76	2432.81	2774.93
2431.36	1344.09	2431.36	1705.66	2431.36	1921.1	2431.36	2141.95	2431.36	2331.13	2431.36	2528.68	2431.36	2774.66
2429.91	1346.44	2429.91	1700.4	2429.91	1926.49	2429.91	2139.7	2429.91	2326.88	2429.91	2527.46	2429.91	2777.32
2428.46	1349.14	2428.46	1702.83	2428.46	1926.24	2428.46	2143.55	2428.46	2325.05	2428.46	2531.89	2428.46	2776.18
2427.01	1351.16	2427.01	1706.15	2427.01	1928.01	2427.01	2143.23	2427.01	2322.14	2427.01	2532.51	2427.01	2779.31
2425.55	1343.21	2425.55	1708.11	2425.55	1928.49	2425.55	2138.64	2425.55	2320.89	2425.55	2531.63	2425.55	2783
2424.1	1344.16	2424.1	1708.3	2424.1	1929.27	2424.1	2136.57	2424.1	2323.7	2424.1	2528.22	2424.1	2782.66
2422.65	1340.31	2422.65	1707.9	2422.65	1931.45	2422.65	2134.93	2422.65	2324.46	2422.65	2528.31	2422.65	2782.2
2421.19	1340.41	2421.19	1711.89	2421.19	1927.39	2421.19	2128.69	2421.19	2327.84	2421.19	2528.44	2421.19	2783.49
2419.74	1343.09	2419.74	1717.27	2419.74	1926.82	2419.74	2129.32	2419.74	2328.51	2419.74	2528.71	2419.74	2783
2418.29	1343.4	2418.29	1722.04	2418.29	1930.07	2418.29	2132.78	2418.29	2333	2418.29	2531.06	2418.29	2781.35
2416.83	1340.34	2416.83	1725.6	2416.83	1935.47	2416.83	2133.66	2416.83	2336.26	2416.83	2531.3	2416.83	2783.88
2415.38	1339.46	2415.38	1724.29	2415.38	1935.65	2415.38	2137.93	2415.38	2333.36	2415.38	2531.65	2415.38	2783.82
2413.92	1337.42	2413.92	1727.55	2413.92	1931.49	2413.92	2139.63	2413.92	2338.15	2413.92	2535.79	2413.92	2782.65
2412.47	1340.83	2412.47	1731.67	2412.47	1930.38	2412.47	2140.57	2412.47	2338.44	2412.47	2534.58	2412.47	2777.57
2411.01	1342.49	2411.01	1727.92	2411.01	1923.92	2411.01	2137.49	2411.01	2340.76	2411.01	2535.41	2411.01	2771.63
2409.56	1340.51	2409.56	1725.79	2409.56	1922.87	2409.56	2143.27	2409.56	2341.15	2409.56	2534.81	2409.56	2774.67
2408.1	1344.75	2408.1	1723.76	2408.1	1920.69	2408.1	2140.05	2408.1	2342.32	2408.1	2532.96	2408.1	2772.72
2406.65	1346.08	2406.65	1720.64	2406.65	1918.84	2406.65	2140.94	2406.65	2338.79	2406.65	2534	2406.65	2769.49
2405.19	1348.76	2405.19	1722.91	2405.19	1917.42	2405.19	2139.93	2405.19	2338.98	2405.19	2533.44	2405.19	2768.55
2403.73	1350	2403.73	1716.71	2403.73	1916.77	2403.73	2141.57	2403.73	2338	2403.73	2534.69	2403.73	2768.55
2402.28	1354.79	2402.28	1714.56	2402.28	1914.22	2402.28	2148.04	2402.28	2339.55	2402.28	2527.25	2402.28	2767.32
2400.82	1351.83	2400.82	1713.32	2400.82	1910.01	2400.82	2146.16	2400.82	2333.1	2400.82	2521.78	2400.82	2765.99
2399.36	1358.32	2399.36	1711.52	2399.36	1905.74	2399.36	2143.61	2399.36	2334.08	2399.36	2517.76	2399.36	2772.43
2397.9	1354.65	2397.9	1712.08	2397.9	1904.28	2397.9	2148.95	2397.9	2333.94	2397.9	2513.56	2397.9	2775.53
2396.45	1358.73	2396.45	1713	2396.45	1903.5	2396.45	2149.76	2396.45	2328.55	2396.45	2512.2	2396.45	2776.62
2394.99	1361.04	2394.99	1708.33	2394.99	1901.93	2394.99	2148.77	2394.99	2329.11	2394.99	2511.36	2394.99	2777.34
2393.53	1362.6	2393.53	1707.5	2393.53	1900.03	2393.53	2148.96	2393.53	2329.4	2393.53	2511.04	2393.53	2773.09
2392.07	1359.68	2392.07	1709.53	2392.07	1901.83	2392.07	2149.46	2392.07	2329.57	2392.07	2508.59	2392.07	2773.54
2390.61	1357.78	2390.61	1709.33	2390.61	1898.9	2390.61	2144.53	2390.61	2331.29	2390.61	2503.83	2390.61	2773.41
2389.15	1357.99	2389.15	1716.64	2389.15	1898.86	2389.15	2149.09	2389.15	2333.81	2389.15	2501.67	2389.15	2774.51
2387.69	1356.55	2387.69	1718.16	2387.69	1901.52	2387.69	2141.1	2387.69	2332.44	2387.69	2499.88	2387.69	2779.07
2386.23	1353.41	2386.23	1716.82	2386.23	1902.03	2386.23	2140.94	2386.23	2333.66	2386.23	2503.22	2386.23	2780.81
2384.77	1351.93	2384.77	1720.96	2384.77	1904.8	2384.77	2142.82	2384.77	2333.76	2384.77	2506.15	2384.77	2781.26
2383.31	1347.72	2383.31	1718.24	2383.31	1905.91	2383.31	2141.78	2383.31	2338.24	2383.31	2508.2	2383.31	2783.68
2381.85	1342.57	2381.85	1715.77	2381.85	1907.19	2381.85	2140.31	2381.85	2333.37	2381.85	2513.09	2381.85	2783.94
2380.39	1342.93	2380.39	1719.54	2380.39	1904.15	2380.39	2138.96	2380.39	2330.95	2380.39	2515.16	2380.39	2780.85
2378.92	1339.81	2378.92	1718.38	2378.92	1906.76	2378.92	2139.26	2378.92	2333.52	2378.92	2518.53	2378.92	2781.1
2377.46	1337.79	2377.46	1717.22	2377.46	1914.78	2377.46	2134.57	2377.46	2328.31	2377.46	2520.36	2377.46	2779.5
2376	1337.38	2376	1714.6	2376	1912.89	2376	2131.58	2376	2325.2	2376	2522.97	2376	2779.05
2374.54	1335.2	2374.54	1713.18	2374.54	1914.35	2374.54	2132.68	2374.54	2323.83	2374.54	2524.37	2374.54	2781.46
2373.07	1333.35	2373.07	1715.3	2373.07	1912.99	2373.07	2128.47	2373.07	2325.39	2373.07	2524.95	2373.07	2779.03
2371.61	1334.3	2371.61	1714.6	2371.61	1914.15	2371.61	2131.05	2371.61	2327.48	2371.61	2527.04	2371.61	2776.16
2370.15	1331.33	2370.15	1713.5	2370.15	1914.08	2370.15	2132.66	2370.15	2324.19	2370.15	2527.89	2370.15	2780.43
2368.69	1330.44	2368.69	1713.53	2368.69	1913.91	2368.69	2135.25	2368.69	2320.98	2368.69	2526.78	2368.69	2779.14
2367.22	1332.44	2367.22	1716.42	2367.22	1911.06	2367.22	2138.58	2367.22	2319.52	2367.22	2526.88	2367.22	2777.61
2365.76	1328.43	2365.76	1720.67	2365.76	1907.64	2365.76	2138.56	2365.76	2314.96	2365.76	2529.03	2365.76	2780.31
2364.29	1329.82	2364.29	1720.69	2364.29	1907.56	2364.29	2141.24	2364.29	2317.36	2364.29	2529.26	2364.29	2785.72
2362.83	1330.83	2362.83	1719.17	2362.83	1910.15	2362.83	2145.63	2362.83	2316.49	2362.83	2527.03	2362.83	2787.38
2361.36	1338.92	2361.36	1720.04	2361.36	1912.35	2361.36	2145.95	2361.36	2316.13	2361.36	2528.26	2361.36	2789.57
2359.9	1333.72	2359.9	1716.34	2359.9	1910.71	2359.9	2150.19	2359.9	2317.44	2359.9	2524.73	2359.9	2789
2358.43	1336.94	2358.43	1717.12	2358.43	1908.82	2358.43	2153.71	2358.43	2317.55	2358.43	2522.67	2358.43	2782.6
2356.96	1337.16	2356.96	1721.36	2356.96	1906.54	2356.96	2155.31	2356.96	2315.95	2356.96	2515.11	2356.96	2773.91
2355.5	1332.98	2355.5	1717.75	2355.5	1895.12	2355.5	2149.27	2355.5	2305.61	2355.5	2502.32	2355.5	2768.56
2354.03	1327.37	2354.03	1717.2	2354.03	1887.34	2354.03	2145.1	2354.03	2295.85	2354.03	2500.11	2354.03	2768.98
2352.56	1327.21	2352.56	1703.78	2352.56	1893.86	2352.56	2142.11	2352.56	2300.21	2352.56	2505.51	2352.56	2775.21
2351.1	1331.98	2351.1	1706.87	2351.1	1904.65	2351.1	2157.01	2351.1	2310.87	2351.1	2517.72	2351.1	2785.61
2349.63	1345.36	2349.63	1716.07	2349.63	1915.59	2349.63	2165.81	2349.63	2321.07	2349.63	2529.53	2349.63	2799.01
2348.16	1360.85	2348.16	1726.38	2348.16	1929.42	2348.16	2177.67	2348.16	2329.68	2348.16	2543.94	2348.16	2810.29
2346.69	1375.72	2346.69	1738.34	2346.69	1945.39	2346.69	2185.34	2346.69	2331.72	2346.69	2558.73	2346.69	2817.67
2345.22	1393.7	2345.22	1748.41	2345.22	1958.07	2345.22	2193.4	2345.22	2336.93	2345.22	2570.58	2345.22	2827.28
2343.76	1403.18	2343.76	1752.41	2343.76	1975.79	2343.76	2203.25	2343.76	2348.57	2343.76	2578.62	2343.76	2837.29
2342.29	1415.07	2342.29	1763.25	2342.29	1980.94	2342.29	2205.31	2342.29	2352.82	2342.29	2590.31	2342.29	2844.57
2340.82	1425.99	2340.82	1768.48	2340.82	1981.65	2340.82	2210.52	2340.82	2359.82	2340.82	2595.87	2340.82	2849.49
2339.35	1427.93	2339.35	1772.81	2339.35	1988.33	2339.35	2212.27	2339.35	2368.76	2339.35	2602.71	2339.35	2859.38
2337.88	1432.43	2337.88	1773.12	2337.88	1990.2	2337.88	2211.76	2337.88	2370.55	2337.88	2606.08	2337.88	2863.54
2336.41	1437.21	2336.41	1768.05	2336.41	1990.84	2336.41	2220.38	2336.41	2365.56	2336.41	2607.17	2336.41	2866.22
2334.94	1435.01	2334.94	1770.41	2334.94	1991.35	2334.94	2214.76	2334.94	2361.84	2334.94	2611.96	2334.94	2866.36
2333.47	1438.79	2333.47	1773.51	2333.47	1989.61	2333.47	2217.28	2333.47	2357.32	2333.47	2607.29	2333.47	2862.7
2332	1436.04	2332	1771.85	2332	1984.2	2332	2216.85	2332	2350.68	2332	2607.92	2332	2859.46
2330.52	1428.08	2330.52	1767.53	2330.52	1981.3	2330.52	2213	2330.52	2345.6	2330.52	2602.85	2330.52	2854.13
2329.05	1426.19	2329.05	1759.41	2329.05	1980.46	2329.05	2208.94	2329.05	2337.84	2329.05	2592.29	2329.05	2847.23
2327.58	1421.74	2327.58	1754.51	2327.58	1974.73	2327.58	2201.23	2327.58	2330.41	2327.58	2579.95	2327.58	2833.79
2326.11	1408.66	2326.11	1748.82	2326.11	1966.73	2326.11	2197.98	2326.11	2318.56	2326.11	2569.39	2326.11	2820.01
2324.64	1389.92	2324.64	1739.22	2324.64	1957.83	2324.64	2189.7	2324.64	2300.47	2324.64	2552.17	2324.64	2807.82
2323.16	1381.2	2323.16	1730.2	2323.16	1947.5	2323.16	2175.88	2323.16	2287.98	2323.16	2537.71	2323.16	2788.62
2321.69	1364.54	2321.69	1718.4	2321.69	1932.5	2321.69	2162.22	2321.69	2274.87	2321.69	2520.54	2321.69	2773.51
2320.22	1353.29	2320.22	1706.82	2320.22	1919.86	2320.22	2148.14	2320.22	2266.07	2320.22	2510.43	2320.22	2765.94
2318.74	1344.24	2318.74	1703.05	2318.74	1920.47	2318.74	2143.24	2318.74	2265.52	2318.74	2511.6	2318.74	2767.75
2317.27	1345.89	2317.27	1701.57	2317.27	1931.21	2317.27	2150.18	2317.27	2270.89	2317.27	2516.86	2317.27	2771.67
2315.79	1351.69	2315.79	1714.62	2315.79	1940.35	2315.79	2154.51	2315.79	2271.19	2315.79	2520.96	2315.79	2773.4
2314.32	1358.01	2314.32	1718.32	2314.32	1941.97	2314.32	2155.63	2314.32	2274.74	2314.32	2523.68	2314.32	2775.19
2312.84	1360.98	2312.84	1726.17	2312.84	1946.15	2312.84	2155.82	2312.84	2274.89	2312.84	2525.78	2312.84	2773.1
2311.37	1362.6	2311.37	1726.75	2311.37	1948.61	2311.37	2152.08	2311.37	2272.79	2311.37	2525.35	2311.37	2769.83
2309.89	1366.61	2309.89	1730.64	2309.89	1945.09	2309.89	2156.07	2309.89	2272.62	2309.89	2525.77	2309.89	2774.25
2308.42	1364.37	2308.42	1727.63	2308.42	1941.22	2308.42	2159.42	2308.42	2279.31	2308.42	2523.96	2308.42	2777.46
2306.94	1365.91	2306.94	1735.29	2306.94	1936.45	2306.94	2158.11	2306.94	2279.82	2306.94	2527.93	2306.94	2782.05
2305.46	1363.46	2305.46	1733.86	2305.46	1936.3	2305.46	2155.24	2305.46	2282.8	2305.46	2530.19	2305.46	2783.47
2303.99	1357.65	2303.99	1730.09	2303.99	1932.69	2303.99	2150.49	2303.99	2282.71	2303.99	2529.9	2303.99	2787.19
2302.51	1358.32	2302.51	1726.55	2302.51	1926.76	2302.51	2150.14	2302.51	2286.46	2302.51	2528.46	2302.51	2786.17
2301.04	1358.32	2301.04	1730.29	2301.04	1921.72	2301.04	2155.47	2301.04	2283.15	2301.04	2532.03	2301.04	2786.78
2299.56	1355.67	2299.56	1733.2	2299.56	1919.64	2299.56	2154.52	2299.56	2283.2	2299.56	2538.95	2299.56	2786.91
2298.08	1358.55	2298.08	1732.51	2298.08	1915.3	2298.08	2159.78	2298.08	2281.01	2298.08	2538.25	2298.08	2787.99
2296.6	1354.96	2296.6	1732.09	2296.6	1911.85	2296.6	2156.82	2296.6	2277.65	2296.6	2543.02	2296.6	2790.28
2295.12	1352.57	2295.12	1729.59	2295.12	1911.39	2295.12	2153.91	2295.12	2280.02	2295.12	2544.59	2295.12	2789.11
2293.64	1354.53	2293.64	1728.91	2293.64	1910.55	2293.64	2155.15	2293.64	2278.09	2293.64	2547.09	2293.64	2788.9
2292.16	1351.73	2292.16	1733.01	2292.16	1910.86	2292.16	2155.14	2292.16	2280.82	2292.16	2544.47	2292.16	2787.18
2290.69	1348.58	2290.69	1729.4	2290.69	1906.78	2290.69	2160.01	2290.69	2278.43	2290.69	2545	2290.69	2786.67
2289.21	1352.26	2289.21	1734.29	2289.21	1908.95	2289.21	2156.07	2289.21	2274.97	2289.21	2545.01	2289.21	2787.67
2287.72	1354.97	2287.72	1731.69	2287.72	1908.01	2287.72	2154.27	2287.72	2279.42	2287.72	2546.57	2287.72	2781.41
2286.24	1357.78	2286.24	1733.17	2286.24	1906.2	2286.24	2155.06	2286.24	2283.89	2286.24	2549.53	2286.24	2781.6
2284.76	1365.19	2284.76	1730.56	2284.76	1910.12	2284.76	2154.82	2284.76	2287.16	2284.76	2548.88	2284.76	2779.37
2283.28	1364.36	2283.28	1733.6	2283.28	1911.85	2283.28	2155.25	2283.28	2285.96	2283.28	2547.25	2283.28	2782.04
2281.8	1371.48	2281.8	1730.66	2281.8	1917.97	2281.8	2158.48	2281.8	2284.94	2281.8	2544.91	2281.8	2781.84
2280.32	1369.48	2280.32	1731.37	2280.32	1920.7	2280.32	2157.67	2280.32	2288.38	2280.32	2547.72	2280.32	2781.38
2278.84	1370.94	2278.84	1733.61	2278.84	1917.91	2278.84	2158.72	2278.84	2294.05	2278.84	2547.57	2278.84	2784.25
2277.36	1371.4	2277.36	1737.61	2277.36	1922.07	2277.36	2159.93	2277.36	2294.67	2277.36	2546.54	2277.36	2783.16
2275.88	1371.27	2275.88	1736	2275.88	1923.71	2275.88	2161.46	2275.88	2298.9	2275.88	2550.53	2275.88	2789.09
2274.39	1371.26	2274.39	1740.89	2274.39	1926.36	2274.39	2167.61	2274.39	2301.99	2274.39	2549.48	2274.39	2795.67
2272.91	1368.07	2272.91	1741.18	2272.91	1929.87	2272.91	2168.39	2272.91	2307.9	2272.91	2548.77	2272.91	2798.02
2271.43	1365.73	2271.43	1747.91	2271.43	1938.47	2271.43	2168.21	2271.43	2307.08	2271.43	2549.11	2271.43	2802.64
2269.94	1360.72	2269.94	1748.3	2269.94	1939.79	2269.94	2164.76	2269.94	2311.21	2269.94	2550.22	2269.94	2798.86
2268.46	1358.03	2268.46	1751.65	2268.46	1943.4	2268.46	2165.96	2268.46	2309.26	2268.46	2547.71	2268.46	2800.93
2266.97	1355.67	2266.97	1755.29	2266.97	1948.54	2266.97	2169.63	2266.97	2308.87	2266.97	2548.11	2266.97	2800.63
2265.49	1356.89	2265.49	1762.39	2265.49	1950.53	2265.49	2170.69	2265.49	2305.91	2265.49	2550.64	2265.49	2800.36
2264	1355.13	2264	1763.22	2264	1951.95	2264	2168.88	2264	2303.48	2264	2551.8	2264	2802
2262.52	1356.93	2262.52	1763.8	2262.52	1954.27	2262.52	2170.99	2262.52	2303.1	2262.52	2550.87	2262.52	2805.02
2261.03	1349.67	2261.03	1762.08	2261.03	1954.52	2261.03	2170.71	2261.03	2297.56	2261.03	2551.17	2261.03	2804.51
2259.55	1346.43	2259.55	1764.94	2259.55	1956.38	2259.55	2171.08	2259.55	2299.27	2259.55	2547.83	2259.55	2801.17
2258.06	1343.93	2258.06	1764	2258.06	1956.31	2258.06	2171.84	2258.06	2304.64	2258.06	2548.43	2258.06	2800.74
2256.58	1344.05	2256.58	1761.06	2256.58	1959.33	2256.58	2174.09	2256.58	2305.08	2256.58	2546.75	2256.58	2795.64
2255.09	1345.81	2255.09	1757.55	2255.09	1959.13	2255.09	2174.86	2255.09	2301.67	2255.09	2549.7	2255.09	2791.77
2253.6	1349.96	2253.6	1756.94	2253.6	1961.72	2253.6	2177.81	2253.6	2298.17	2253.6	2550.4	2253.6	2792.99
2252.12	1350.17	2252.12	1751.92	2252.12	1961.9	2252.12	2178.41	2252.12	2304.04	2252.12	2554.62	2252.12	2788.84
2250.63	1355.45	2250.63	1751.74	2250.63	1960.13	2250.63	2177.75	2250.63	2306.41	2250.63	2553.61	2250.63	2791.43
2249.14	1358.26	2249.14	1741.99	2249.14	1960.29	2249.14	2174.38	2249.14	2306.8	2249.14	2551.27	2249.14	2785.62
2247.65	1360.34	2247.65	1741.49	2247.65	1959.74	2247.65	2170.56	2247.65	2306.91	2247.65	2548.3	2247.65	2787.43
2246.16	1364.62	2246.16	1735.84	2246.16	1963.65	2246.16	2172.45	2246.16	2308.84	2246.16	2549.58	2246.16	2786.39
2244.68	1362.25	2244.68	1737.59	2244.68	1959.26	2244.68	2170.98	2244.68	2311.59	2244.68	2555.57	2244.68	2786.03
2243.19	1368.21	2243.19	1739.32	2243.19	1957.16	2243.19	2170.37	2243.19	2312.45	2243.19	2555.43	2243.19	2792.98
2241.7	1369.05	2241.7	1737.86	2241.7	1958.86	2241.7	2170.38	2241.7	2311.68	2241.7	2556.42	2241.7	2795.15
2240.21	1367.86	2240.21	1739.62	2240.21	1955.6	2240.21	2168.03	2240.21	2313.15	2240.21	2555.96	2240.21	2799.55
2238.72	1369.43	2238.72	1740.71	2238.72	1959.37	2238.72	2169.39	2238.72	2313.87	2238.72	2550.53	2238.72	2802.24
2237.23	1365.9	2237.23	1738.11	2237.23	1959.34	2237.23	2169.11	2237.23	2314.52	2237.23	2551.14	2237.23	2803.74
2235.74	1363.6	2235.74	1736.19	2235.74	1958.32	2235.74	2168.03	2235.74	2313.37	2235.74	2552	2235.74	2803.35
2234.25	1366.26	2234.25	1736.94	2234.25	1957.65	2234.25	2167.91	2234.25	2316.57	2234.25	2552.26	2234.25	2804.39
2232.75	1370.42	2232.75	1737.56	2232.75	1956.78	2232.75	2170.66	2232.75	2312.38	2232.75	2552.4	2232.75	2809.95
2231.26	1369.99	2231.26	1734.61	2231.26	1953.19	2231.26	2171.72	2231.26	2315.1	2231.26	2553.72	2231.26	2809.39
2229.77	1377.97	2229.77	1737.47	2229.77	1951.52	2229.77	2171.38	2229.77	2315.8	2229.77	2554.09	2229.77	2808.23
2228.28	1382.82	2228.28	1735.67	2228.28	1953.7	2228.28	2171.76	2228.28	2316.6	2228.28	2554.6	2228.28	2810.78
2226.79	1386.51	2226.79	1733.05	2226.79	1952.08	2226.79	2170.02	2226.79	2319.92	2226.79	2551.81	2226.79	2813.96
2225.29	1383.43	2225.29	1736.34	2225.29	1949.42	2225.29	2168.19	2225.29	2318.27	2225.29	2551.75	2225.29	2814.58
2223.8	1385.61	2223.8	1736.21	2223.8	1947.61	2223.8	2167.04	2223.8	2321.93	2223.8	2551.38	2223.8	2813.79
2222.31	1386.64	2222.31	1733.8	2222.31	1941.62	2222.31	2170.1	2222.31	2327.66	2222.31	2553.57	2222.31	2816.59
2220.81	1387.78	2220.81	1730.95	2220.81	1943.56	2220.81	2170.39	2220.81	2324.51	2220.81	2551.75	2220.81	2815.77
2219.32	1389.66	2219.32	1735.98	2219.32	1945.16	2219.32	2176.19	2219.32	2329.81	2219.32	2551.99	2219.32	2816.72
2217.83	1392.7	2217.83	1733.68	2217.83	1944.37	2217.83	2181.94	2217.83	2330.16	2217.83	2551.74	2217.83	2813.65
2216.33	1393.53	2216.33	1733.34	2216.33	1944.44	2216.33	2179.75	2216.33	2329.99	2216.33	2551.98	2216.33	2810.05
2214.84	1394.73	2214.84	1732.28	2214.84	1943.81	2214.84	2175.83	2214.84	2327.51	2214.84	2547.12	2214.84	2811.1
2213.34	1392.57	2213.34	1728.34	2213.34	1944.49	2213.34	2175.18	2213.34	2326	2213.34	2546.43	2213.34	2806.85
2211.85	1392.48	2211.85	1725.76	2211.85	1942.43	2211.85	2180.17	2211.85	2323.61	2211.85	2541.29	2211.85	2807.42
2210.35	1392.48	2210.35	1726.49	2210.35	1941.51	2210.35	2187.92	2210.35	2322.54	2210.35	2542.17	2210.35	2802.91
2208.86	1390.02	2208.86	1733.59	2208.86	1936.43	2208.86	2188.99	2208.86	2320.15	2208.86	2541.21	2208.86	2801.93
2207.36	1386.21	2207.36	1735.26	2207.36	1936.61	2207.36	2187.82	2207.36	2312.69	2207.36	2540.5	2207.36	2802.44
2205.86	1373.82	2205.86	1733.99	2205.86	1938.54	2205.86	2189.68	2205.86	2310.39	2205.86	2538.56	2205.86	2798.72
2204.37	1364.31	2204.37	1737.21	2204.37	1938.14	2204.37	2195.16	2204.37	2310.12	2204.37	2537.04	2204.37	2797.65
2202.87	1359.1	2202.87	1736.17	2202.87	1943.05	2202.87	2200.98	2202.87	2312.25	2202.87	2538.57	2202.87	2796.25
2201.37	1352.94	2201.37	1735.04	2201.37	1943.44	2201.37	2202.04	2201.37	2312.34	2201.37	2545.97	2201.37	2794.78
2199.88	1353.76	2199.88	1733.63	2199.88	1940.56	2199.88	2201.99	2199.88	2312.15	2199.88	2547.93	2199.88	2796.95
2198.38	1357.41	2198.38	1738.43	2198.38	1945.51	2198.38	2199.73	2198.38	2308.39	2198.38	2549.76	2198.38	2797.7
2196.88	1358.31	2196.88	1739.62	2196.88	1943.12	2196.88	2200.63	2196.88	2302.86	2196.88	2554.71	2196.88	2792.27
2195.38	1362.83	2195.38	1737.29	2195.38	1943.58	2195.38	2197.91	2195.38	2302.32	2195.38	2558.95	2195.38	2791.7
2193.88	1369.28	2193.88	1743.61	2193.88	1948.14	2193.88	2190.39	2193.88	2297.44	2193.88	2558.21	2193.88	2793.43
2192.38	1372.09	2192.38	1745.28	2192.38	1950.93	2192.38	2184.81	2192.38	2302.34	2192.38	2555.07	2192.38	2795.98
2190.88	1374.17	2190.88	1745.9	2190.88	1951.22	2190.88	2182.32	2190.88	2304.38	2190.88	2553.22	2190.88	2794.9
2189.38	1374.56	2189.38	1746.42	2189.38	1952.99	2189.38	2178.2	2189.38	2303.89	2189.38	2556	2189.38	2797.83
2187.88	1385.29	2187.88	1742.56	2187.88	1953.87	2187.88	2175.62	2187.88	2304.64	2187.88	2556.16	2187.88	2797.67
2186.38	1389.09	2186.38	1743.36	2186.38	1951.16	2186.38	2177.25	2186.38	2307.12	2186.38	2557.69	2186.38	2802.39
2184.88	1389.17	2184.88	1738.74	2184.88	1955.94	2184.88	2175.71	2184.88	2311.28	2184.88	2557.94	2184.88	2801.55
2183.38	1394.23	2183.38	1737.27	2183.38	1956.65	2183.38	2179.22	2183.38	2312.24	2183.38	2559.45	2183.38	2803.75
2181.88	1397.52	2181.88	1738.27	2181.88	1953.05	2181.88	2180.17	2181.88	2310.12	2181.88	2560.17	2181.88	2804.01
2180.38	1398.74	2180.38	1735.9	2180.38	1952.09	2180.38	2178.5	2180.38	2307.41	2180.38	2560.25	2180.38	2804.82
2178.88	1396.01	2178.88	1729.47	2178.88	1951.65	2178.88	2178.53	2178.88	2310.18	2178.88	2558.04	2178.88	2806.95
2177.37	1393.65	2177.37	1725.17	2177.37	1950.63	2177.37	2178.43	2177.37	2312.57	2177.37	2559.08	2177.37	2809.63
2175.87	1393.63	2175.87	1725.25	2175.87	1947.76	2175.87	2188.77	2175.87	2317.81	2175.87	2557.54	2175.87	2808.3
2174.37	1391.45	2174.37	1725.47	2174.37	1946.03	2174.37	2191.31	2174.37	2320.24	2174.37	2559.41	2174.37	2807.44
2172.86	1386.23	2172.86	1730.84	2172.86	1946.78	2172.86	2189.76	2172.86	2323.19	2172.86	2553.39	2172.86	2805.21
2171.36	1378.03	2171.36	1730.96	2171.36	1948.15	2171.36	2189.87	2171.36	2323.91	2171.36	2554.65	2171.36	2805.31
2169.86	1372.3	2169.86	1733.16	2169.86	1950.48	2169.86	2194.92	2169.86	2327.14	2169.86	2556.54	2169.86	2807.59
2168.35	1373.94	2168.35	1738.74	2168.35	1947.95	2168.35	2197.39	2168.35	2332.9	2168.35	2554.6	2168.35	2808.23
2166.85	1379.63	2166.85	1741.27	2166.85	1952.13	2166.85	2195.34	2166.85	2336.78	2166.85	2560.06	2166.85	2807.39
2165.34	1380.53	2165.34	1741	2165.34	1954.51	2165.34	2195.51	2165.34	2334.93	2165.34	2561.85	2165.34	2808.12
2163.84	1380.9	2163.84	1749.32	2163.84	1953.81	2163.84	2194.2	2163.84	2329.88	2163.84	2557.91	2163.84	2807
2162.33	1382.75	2162.33	1754.8	2162.33	1957.43	2162.33	2194.25	2162.33	2321.82	2162.33	2559.83	2162.33	2803.79
2160.83	1385.33	2160.83	1754.3	2160.83	1960.14	2160.83	2197.94	2160.83	2323.52	2160.83	2561.55	2160.83	2803.64
2159.32	1388.08	2159.32	1754.88	2159.32	1964.95	2159.32	2196.8	2159.32	2324.66	2159.32	2561.05	2159.32	2809.56
2157.81	1387.34	2157.81	1761.92	2157.81	1971.03	2157.81	2193.68	2157.81	2322.11	2157.81	2557.49	2157.81	2808.21
2156.31	1389.09	2156.31	1761.14	2156.31	1975.38	2156.31	2196.11	2156.31	2326.53	2156.31	2554.73	2156.31	2806.96
2154.8	1394.68	2154.8	1761.98	2154.8	1977.14	2154.8	2195.89	2154.8	2327.28	2154.8	2555.56	2154.8	2809.07
2153.29	1397.1	2153.29	1764.65	2153.29	1978.94	2153.29	2194.65	2153.29	2322.84	2153.29	2555.33	2153.29	2815.41
2151.79	1399.91	2151.79	1767.58	2151.79	1979.53	2151.79	2199.44	2151.79	2316.59	2151.79	2555.8	2151.79	2816.14
2150.28	1399.81	2150.28	1766.03	2150.28	1979.95	2150.28	2202.3	2150.28	2318.41	2150.28	2555.6	2150.28	2818.01
2148.77	1396.93	2148.77	1766.55	2148.77	1981.99	2148.77	2197.84	2148.77	2321.53	2148.77	2555.19	2148.77	2817.44
2147.26	1398.56	2147.26	1768.17	2147.26	1982.97	2147.26	2197.46	2147.26	2322.51	2147.26	2556.1	2147.26	2824.89
2145.75	1399.75	2145.75	1767.68	2145.75	1980.37	2145.75	2195.61	2145.75	2327.22	2145.75	2559.35	2145.75	2827.49
2144.24	1399.25	2144.24	1757.77	2144.24	1979.84	2144.24	2190.05	2144.24	2324.91	2144.24	2557.51	2144.24	2830.71
2142.73	1392.71	2142.73	1749.36	2142.73	1978.08	2142.73	2185.74	2142.73	2327.05	2142.73	2558.05	2142.73	2830.73
2141.22	1392.03	2141.22	1748.71	2141.22	1974.08	2141.22	2186.2	2141.22	2332.93	2141.22	2559.48	2141.22	2831.13
2139.71	1394.82	2139.71	1748.72	2139.71	1971.13	2139.71	2191.26	2139.71	2338.85	2139.71	2559.26	2139.71	2827.48
2138.21	1394.82	2138.21	1746.04	2138.21	1965.67	2138.21	2185.96	2138.21	2337.09	2138.21	2555.52	2138.21	2825.91
2136.7	1394.09	2136.7	1750.3	2136.7	1958.88	2136.7	2182.05	2136.7	2341.04	2136.7	2555.4	2136.7	2825.21
2135.18	1396.19	2135.18	1743.38	2135.18	1955.93	2135.18	2177.69	2135.18	2341.64	2135.18	2559.2	2135.18	2827.39
2133.67	1400.32	2133.67	1741.2	2133.67	1958.51	2133.67	2179.08	2133.67	2346.3	2133.67	2562.44	2133.67	2828.01
2132.16	1402.02	2132.16	1740.21	2132.16	1960.38	2132.16	2181.55	2132.16	2350.56	2132.16	2563.48	2132.16	2824.32
2130.65	1402.91	2130.65	1739.67	2130.65	1964.97	2130.65	2182.27	2130.65	2349.23	2130.65	2568.07	2130.65	2824.33
2129.14	1400.28	2129.14	1737.21	2129.14	1965.98	2129.14	2186.01	2129.14	2348.44	2129.14	2569.76	2129.14	2828.06
2127.62	1400.64	2127.62	1736.51	2127.62	1967.06	2127.62	2185.89	2127.62	2349.83	2127.62	2571.98	2127.62	2826.68
2126.11	1403.16	2126.11	1736.08	2126.11	1969.25	2126.11	2190.51	2126.11	2349.68	2126.11	2569.9	2126.11	2827.05
2124.6	1406.48	2124.6	1735.98	2124.6	1973.25	2124.6	2191.66	2124.6	2353.63	2124.6	2570.21	2124.6	2828.06
2123.09	1405.91	2123.09	1736.06	2123.09	1973.34	2123.09	2195.79	2123.09	2344.75	2123.09	2571.07	2123.09	2825.92
2121.57	1405.7	2121.57	1737.75	2121.57	1973.08	2121.57	2198.22	2121.57	2341.42	2121.57	2570.65	2121.57	2824.03
2120.06	1408.7	2120.06	1742.27	2120.06	1976.91	2120.06	2202.45	2120.06	2344.18	2120.06	2572.23	2120.06	2825.73
2118.54	1408.24	2118.54	1742.77	2118.54	1978.86	2118.54	2200.84	2118.54	2343.39	2118.54	2571.77	2118.54	2828.2
2117.03	1407.18	2117.03	1744.72	2117.03	1981.68	2117.03	2204.63	2117.03	2340.08	2117.03	2572.31	2117.03	2828.6
2115.52	1406.28	2115.52	1746.88	2115.52	1981.42	2115.52	2206.61	2115.52	2337.75	2115.52	2574.24	2115.52	2829.95
2114	1407.21	2114	1747.46	2114	1983.83	2114	2205.77	2114	2342.51	2114	2573.74	2114	2828.1
2112.48	1404.89	2112.48	1748.88	2112.48	1980.17	2112.48	2204.57	2112.48	2341.69	2112.48	2576.42	2112.48	2826.88
2110.97	1403.81	2110.97	1748.74	2110.97	1979.75	2110.97	2207.41	2110.97	2341.69	2110.97	2578.75	2110.97	2830.08
2109.45	1402.7	2109.45	1747.69	2109.45	1973.74	2109.45	2204.58	2109.45	2338.72	2109.45	2574.21	2109.45	2824.46
2107.94	1396.55	2107.94	1747.28	2107.94	1970.71	2107.94	2204.12	2107.94	2337	2107.94	2573.61	2107.94	2820.61
2106.42	1390.92	2106.42	1748.09	2106.42	1968.06	2106.42	2202.57	2106.42	2335.57	2106.42	2577.55	2106.42	2814.64
2104.9	1392.06	2104.9	1753.52	2104.9	1969.08	2104.9	2205.93	2104.9	2338.66	2104.9	2577.77	2104.9	2811.43
2103.38	1390.56	2103.38	1758.52	2103.38	1968.98	2103.38	2203.37	2103.38	2337.71	2103.38	2576.35	2103.38	2807.35
2101.87	1390.31	2101.87	1761.62	2101.87	1962.74	2101.87	2201.63	2101.87	2337.16	2101.87	2579.07	2101.87	2806.67
2100.35	1386.4	2100.35	1762.62	2100.35	1963.38	2100.35	2195.97	2100.35	2342.91	2100.35	2578.34	2100.35	2803.24
2098.83	1385.49	2098.83	1759.21	2098.83	1964.44	2098.83	2195.71	2098.83	2344.62	2098.83	2577.08	2098.83	2803.59
2097.31	1384.96	2097.31	1762.94	2097.31	1967.62	2097.31	2199.82	2097.31	2343.33	2097.31	2577.11	2097.31	2806
2095.79	1382.78	2095.79	1766.24	2095.79	1966.51	2095.79	2201.53	2095.79	2345.07	2095.79	2577.66	2095.79	2806.51
2094.28	1381.02	2094.28	1766.5	2094.28	1965.44	2094.28	2196.5	2094.28	2345.64	2094.28	2577.16	2094.28	2810.52
2092.76	1381.05	2092.76	1765.99	2092.76	1965.18	2092.76	2194.7	2092.76	2344.68	2092.76	2576.04	2092.76	2815.86
2091.23	1382.95	2091.23	1768.55	2091.23	1961.87	2091.23	2190.97	2091.23	2343.66	2091.23	2571.74	2091.23	2815.45
2089.71	1388.23	2089.71	1771.37	2089.71	1957.87	2089.71	2190.18	2089.71	2340.6	2089.71	2566.71	2089.71	2816.67
2088.2	1389.91	2088.2	1766.29	2088.2	1957.69	2088.2	2189.25	2088.2	2336.94	2088.2	2567.82	2088.2	2815.44
2086.67	1386.95	2086.67	1765.78	2086.67	1956.32	2086.67	2191.41	2086.67	2331.26	2086.67	2569.7	2086.67	2813.52
2085.15	1392.74	2085.15	1763.59	2085.15	1958.08	2085.15	2189.47	2085.15	2330.85	2085.15	2573.61	2085.15	2819.01
2083.63	1396.57	2083.63	1767.56	2083.63	1962.07	2083.63	2190.28	2083.63	2331.37	2083.63	2571.74	2083.63	2819.4
2082.11	1395.38	2082.11	1763.08	2082.11	1962.4	2082.11	2189.14	2082.11	2328.78	2082.11	2573.07	2082.11	2804.65
2080.59	1397.54	2080.59	1763.47	2080.59	1955.55	2080.59	2189.36	2080.59	2329.98	2080.59	2572.14	2080.59	2814.28
2079.07	1397.51	2079.07	1765.03	2079.07	1955.09	2079.07	2192.65	2079.07	2329.38	2079.07	2571.2	2079.07	2823.57
2077.54	1398.56	2077.54	1760.11	2077.54	1953.98	2077.54	2190.73	2077.54	2327.12	2077.54	2566.6	2077.54	2829.54
2076.02	1405.87	2076.02	1760.78	2076.02	1949.17	2076.02	2194.01	2076.02	2324.19	2076.02	2565.01	2076.02	2833.94
2074.5	1404.85	2074.5	1764.32	2074.5	1949.25	2074.5	2191.66	2074.5	2324.7	2074.5	2560.37	2074.5	2840.15
2072.97	1405.37	2072.97	1763.68	2072.97	1947.87	2072.97	2191.56	2072.97	2323.1	2072.97	2557.32	2072.97	2840.89
2071.45	1403.64	2071.45	1764.28	2071.45	1949.1	2071.45	2194.53	2071.45	2326.34	2071.45	2558.8	2071.45	2844.67
2069.93	1402.82	2069.93	1762.56	2069.93	1950.75	2069.93	2195.43	2069.93	2325.22	2069.93	2559.91	2069.93	2844.78
2068.4	1400.52	2068.4	1763.08	2068.4	1952.07	2068.4	2200.53	2068.4	2325.04	2068.4	2557.44	2068.4	2842.82
2066.88	1402.66	2066.88	1762.4	2066.88	1955.08	2066.88	2198.21	2066.88	2329.73	2066.88	2557.11	2066.88	2843.15
2065.35	1402.67	2065.35	1761.2	2065.35	1951.27	2065.35	2194.54	2065.35	2332.77	2065.35	2556.85	2065.35	2843.74
2063.83	1398.22	2063.83	1754.79	2063.83	1955.06	2063.83	2193.18	2063.83	2336.97	2063.83	2553.37	2063.83	2840.65
2062.3	1395.84	2062.3	1747.19	2062.3	1954.04	2062.3	2201.1	2062.3	2337.42	2062.3	2553.87	2057.72	2841.25
2060.78	1396.94	2060.78	1741.32	2060.78	1955.76	2060.78	2202.03	2060.78	2335.34	2060.78	2552.48	2056.2	2839.5
2059.25	1392.73	2059.25	1737.59	2059.25	1955.01	2059.25	2197.8	2059.25	2337.09	2059.25	2552.33	2054.67	2832.29
2057.72	1388.54	2057.72	1734.02	2057.72	1956.63	2057.72	2190.04	2057.72	2337.06	2057.72	2553.08	2053.14	2829.19
2056.2	1388.64	2056.2	1724.56	2056.2	1953.94	2056.2	2186.59	2056.2	2339.06	2056.2	2554.98	2051.61	2822.02
2054.67	1387.77	2054.67	1721.38	2054.67	1949.49	2054.67	2181.15	2054.67	2340.11	2054.67	2554.72	2050.08	2814.54
2053.14	1388.36	2053.14	1714.81	2053.14	1949.78	2053.14	2177.14	2053.14	2341.96	2053.14	2556.75	2048.55	2808.59
2051.61	1383.54	2051.61	1710.61	2051.61	1952.24	2051.61	2176.52	2051.61	2340.8	2051.61	2558.93	2047.03	2799.02
2050.08	1379.62	2050.08	1709.28	2050.08	1950.44	2050.08	2176.02	2050.08	2337.05	2050.08	2566.05	2045.5	2795.36
2048.55	1382.69	2048.55	1705.89	2048.55	1951.58	2048.55	2175.37	2048.55	2334.86	2048.55	2566	2043.97	2787.66
2047.03	1375.21	2047.03	1703.56	2047.03	1951.86	2047.03	2175.73	2047.03	2332.72	2047.03	2561.12	2042.44	2777.81
2045.5	1373.25	2045.5	1701.66	2045.5	1949.75	2045.5	2174.3	2045.5	2336.69	2045.5	2561.62	2040.91	2770.84
2043.97	1370.49	2043.97	1700.18	2043.97	1946.26	2043.97	2172.09	2043.97	2340.53	2043.97	2557.19	2039.38	2789.65
2042.44	1369.44	2042.44	1702.36	2042.44	1950.37	2042.44	2171.43	2042.44	2338.76	2042.44	2552.67	2037.85	2789.79
2040.91	1370.43	2040.91	1702.5	2040.91	1949.94	2040.91	2169.06	2040.91	2333.5	2040.91	2550.15	2036.32	2791.64
2039.38	1374.29	2039.38	1706.8	2039.38	1950.36	2039.38	2172.8	2039.38	2333.3	2039.38	2550.3	2034.79	2790.9
2037.85	1367.12	2037.85	1710.05	2037.85	1949.76	2037.85	2172.86	2037.85	2333.1	2037.85	2549.78	2033.25	2793.91
2036.32	1367.64	2036.32	1711.93	2036.32	1950.71	2036.32	2176.62	2036.32	2332	2036.32	2550.41	2031.72	2792.86
2034.79	1367.31	2034.79	1715.25	2034.79	1948.05	2034.79	2180.3	2034.79	2335.66	2034.79	2547.83	2030.19	2794.2
2033.25	1362.43	2033.25	1712.54	2033.25	1943.55	2033.25	2182.11	2033.25	2333.75	2033.25	2548.77	2028.66	2796.46
2031.72	1359.86	2031.72	1712.88	2031.72	1942.15	2031.72	2183.27	2031.72	2332	2031.72	2546.21	2027.12	2795.11
2030.19	1362.38	2030.19	1713.56	2030.19	1945.31	2030.19	2181.11	2030.19	2335.61	2030.19	2544.53	2025.59	2797.77
2028.66	1358.12	2028.66	1710.51	2028.66	1941.47	2028.66	2182.31	2028.66	2335.23	2028.66	2539.45	2024.06	2796.47
2027.12	1357.7	2027.12	1703.76	2027.12	1940.06	2027.12	2187.5	2027.12	2337.26	2027.12	2537.2	2022.52	2796.47
2025.59	1355.78	2025.59	1707.53	2025.59	1936.31	2025.59	2186.16	2025.59	2333.65	2025.59	2533.24	2020.99	2792.92
2024.06	1355.22	2024.06	1705.15	2024.06	1935.19	2024.06	2179	2024.06	2329.51	2024.06	2530.5	2019.46	2789.96
2022.52	1352.15	2022.52	1702.2	2022.52	1932.24	2022.52	2172.16	2022.52	2329.45	2022.52	2523.38	2017.92	2784.25
2020.99	1347.79	2020.99	1703.68	2020.99	1927.94	2020.99	2167.25	2020.99	2332.13	2020.99	2525.99	2016.38	2782.24
2019.46	1346.86	2019.46	1699.78	2019.46	1923.5	2019.46	2168.2	2019.46	2331.08	2019.46	2525.24	2014.85	2776.64
2017.92	1346.08	2017.92	1703.32	2017.92	1922.05	2017.92	2164.13	2017.92	2324.53	2017.92	2524.15	2013.31	2778.07
2016.38	1345.73	2016.38	1699.2	2016.38	1924.2	2016.38	2164.18	2016.38	2322.71	2016.38	2525.16	2011.78	2777.02
2014.85	1344.56	2014.85	1700	2014.85	1921.87	2014.85	2164.05	2014.85	2323.8	2014.85	2528.85	2010.24	2773.8
2013.31	1340.8	2013.31	1702.6	2013.31	1920.1	2013.31	2163.4	2013.31	2322.06	2013.31	2529.86	2008.71	2777.98
2011.78	1335.4	2011.78	1702.45	2011.78	1923.16	2011.78	2163.11	2011.78	2321.83	2011.78	2525.31	2007.17	2773.15
2010.24	1333.46	2010.24	1699.61	2010.24	1925.58	2010.24	2165.39	2010.24	2319.03	2010.24	2527.33	2005.63	2770.83
2008.71	1335.4	2008.71	1701.35	2008.71	1926.7	2008.71	2162.26	2008.71	2321.87	2008.71	2527.59	2004.09	2769.21
2007.17	1336.67	2007.17	1699.57	2007.17	1927.64	2007.17	2155.23	2007.17	2319.17	2007.17	2523.42	2002.56	2769.39
2005.63	1339.3	2005.63	1697.43	2005.63	1927.93	2005.63	2148.85	2005.63	2312.84	2005.63	2523.07	2001.02	2768.47
2004.09	1340.38	2004.09	1693.83	2004.09	1925.14	2004.09	2146.41	2004.09	2310.52	2004.09	2525.74	1999.48	2768.65
2002.56	1340.39	2002.56	1693.33	2002.56	1921.38	2002.56	2142.28	2002.56	2312.21	2002.56	2527.1	1997.94	2765.75
2001.02	1335.91	2001.02	1695.12	2001.02	1916.18	2001.02	2138.4	2001.02	2312.13	2001.02	2526.64	1996.4	2767.06
1999.48	1339.77	1999.48	1693.42	1999.48	1910.58	1999.48	2134.48	1999.48	2316.92	1999.48	2523.99	1994.86	2764.78
1997.94	1337.71	1997.94	1695.19	1997.94	1905.9	1997.94	2133.83	1997.94	2316.71	1997.94	2524.99	1993.32	2764.94
1996.4	1332.01	1996.4	1689.74	1996.4	1899.8	1996.4	2128.76	1996.4	2317.17	1996.4	2526.67	1991.78	2767.34
1994.86	1333.42	1994.86	1686.68	1994.86	1901.12	1994.86	2130.82	1994.86	2317.03	1994.86	2522.56	1990.24	2759.4
1993.32	1338.23	1993.32	1686.96	1993.32	1900.64	1993.32	2129.19	1993.32	2319.65	1993.32	2518.84	1988.7	2760.63
1991.78	1337.71	1991.78	1689.58	1991.78	1893.87	1991.78	2128.76	1991.78	2323.02	1991.78	2518.44	1987.16	2754.35
1990.24	1336.83	1990.24	1687.2	1990.24	1888.68	1990.24	2129.45	1990.24	2324.68	1990.24	2518.24	1985.62	2750.69
1988.7	1335.99	1988.7	1690.02	1988.7	1889.62	1988.7	2125.86	1988.7	2324.84	1988.7	2517.63	1984.08	2745.92
1987.16	1336.69	1987.16	1684.92	1987.16	1891.62	1987.16	2126.82	1987.16	2325.5	1987.16	2514.94	1982.54	2745.14
1985.62	1331.71	1985.62	1683.21	1985.62	1889.53	1985.62	2128.8	1985.62	2327.52	1985.62	2513.9	1980.99	2742.12
1984.08	1332.37	1984.08	1687.77	1984.08	1892.25	1984.08	2132.57	1984.08	2327.41	1984.08	2518.38	1979.45	2743
1982.54	1331.94	1982.54	1685.02	1982.54	1896.45	1982.54	2135.08	1982.54	2323.72	1982.54	2516.1	1977.91	2740.04
1980.99	1331.39	1980.99	1682.19	1980.99	1900.5	1980.99	2134.02	1980.99	2318.87	1980.99	2514.24	1976.36	2741.67
1979.45	1330.38	1979.45	1681.91	1979.45	1904.57	1979.45	2139.6	1979.45	2320.75	1979.45	2515.39	1974.82	2743.45
1977.91	1329.03	1977.91	1683.78	1977.91	1906.59	1977.91	2141.84	1977.91	2320.56	1977.91	2515.99	1973.28	2744.59
1976.36	1324.6	1976.36	1679.32	1976.36	1908.25	1976.36	2143.03	1976.36	2316.08	1976.36	2515.13	1971.73	2748.23
1974.82	1322.13	1974.82	1673.99	1974.82	1913.4	1974.82	2145.18	1974.82	2309.49	1974.82	2514.69	1970.19	2745.79
1973.28	1323.34	1973.28	1670.35	1973.28	1915.04	1973.28	2146.28	1973.28	2305.01	1973.28	2514.24	1968.64	2742.98
1971.73	1322.21	1971.73	1665.89	1971.73	1913.55	1971.73	2140.07	1971.73	2304.2	1971.73	2512.9	1967.1	2748.08
1970.19	1323.39	1970.19	1660.62	1970.19	1909.91	1970.19	2139.41	1970.19	2302.24	1970.19	2509.7	1965.55	2748.02
1968.64	1322.47	1968.64	1658.37	1968.64	1908.02	1968.64	2139.62	1968.64	2302.69	1968.64	2510.65	1964.01	2749.11
1967.1	1319.92	1967.1	1656.31	1967.1	1903.78	1967.1	2140.71	1967.1	2306.5	1967.1	2512.55	1962.46	2751.87
1965.55	1318.32	1965.55	1659.72	1965.55	1897.35	1965.55	2138.34	1965.55	2304.57	1965.55	2513.06	1960.91	2755.25
1964.01	1314.07	1964.01	1657.87	1964.01	1896.27	1964.01	2137.36	1964.01	2306.71	1964.01	2514.2	1959.37	2757.97
1962.46	1317.4	1962.46	1657.7	1962.46	1896.99	1962.46	2136.45	1962.46	2312.42	1962.46	2514.51	1957.82	2761.15
1960.91	1317.67	1960.91	1657.87	1960.91	1894.89	1960.91	2134.49	1960.91	2312.55	1960.91	2517.92	1956.27	2763.66
1959.37	1319.62	1959.37	1659.4	1959.37	1889.79	1959.37	2135.2	1959.37	2314.55	1959.37	2515.74	1954.72	2764.22
1957.82	1322.4	1957.82	1658.77	1957.82	1888.91	1957.82	2137.38	1957.82	2318.65	1957.82	2513.33	1953.18	2760.24
1956.27	1323.34	1956.27	1659.77	1956.27	1885.04	1956.27	2131.01	1956.27	2320.86	1956.27	2514.11	1951.63	2764.75
1954.72	1321.85	1954.72	1660.57	1954.72	1878.9	1954.72	2131.28	1954.72	2321.85	1954.72	2515.51	1950.08	2761.03
1953.18	1324.58	1953.18	1659.55	1953.18	1878.57	1953.18	2130.1	1953.18	2319.97	1953.18	2515.36	1948.53	2763.97
1951.63	1328.17	1951.63	1660.48	1951.63	1882.06	1951.63	2129.05	1951.63	2324.69	1951.63	2516.3	1946.98	2765.15
1950.08	1323.93	1950.08	1663.04	1950.08	1882.28	1950.08	2130.2	1950.08	2320.42	1950.08	2513.56	1945.43	2764.98
1948.53	1321.15	1948.53	1656.22	1948.53	1877.67	1948.53	2131.5	1948.53	2319.87	1948.53	2514.36	1943.88	2764.95
1946.98	1322.69	1946.98	1657.56	1946.98	1878.62	1946.98	2133.33	1946.98	2320.75	1946.98	2510.9	1942.33	2762.99
1945.43	1317.83	1945.43	1659.44	1945.43	1879.08	1945.43	2132.22	1945.43	2314.46	1945.43	2507.75	1940.78	2760.58
1943.88	1317.02	1943.88	1659.96	1943.88	1877.51	1943.88	2134.96	1943.88	2308.23	1943.88	2504.99	1939.23	2758.78
1942.33	1315.65	1942.33	1662.55	1942.33	1879.54	1942.33	2137.02	1942.33	2306.56	1942.33	2505.41	1937.68	2758.2
1940.78	1313.68	1940.78	1661.32	1940.78	1881.91	1940.78	2136.46	1940.78	2306.41	1940.78	2503.72	1936.13	2757.02
1939.23	1313.11	1939.23	1657.57	1939.23	1878.92	1939.23	2134.33	1939.23	2307.37	1939.23	2503.05	1934.58	2756.86
1937.68	1314.23	1937.68	1661.99	1937.68	1879.32	1937.68	2132.9	1937.68	2306.63	1937.68	2502.07	1933.03	2753.41
1936.13	1319.57	1936.13	1660.26	1936.13	1877	1936.13	2131.95	1936.13	2308.66	1936.13	2500.83	1931.47	2750.96
1934.58	1322.53	1934.58	1656.88	1934.58	1875.85	1934.58	2134.33	1934.58	2307.45	1934.58	2502.12	1929.92	2754.79
1933.03	1321.91	1933.03	1652.39	1933.03	1872.41	1933.03	2136.41	1933.03	2305.32	1933.03	2499.26	1928.37	2749.9
1931.47	1320.29	1931.47	1654.31	1931.47	1876.44	1931.47	2135.6	1931.47	2307.26	1931.47	2499.54	1926.81	2752.7
1929.92	1322.51	1929.92	1651.36	1929.92	1877.61	1929.92	2132.87	1929.92	2307.63	1929.92	2502.35	1925.26	2755.21
1928.37	1321.37	1928.37	1648.98	1928.37	1880.97	1928.37	2128.28	1928.37	2307.67	1928.37	2501.73	1923.71	2753.37
1926.81	1320.23	1926.81	1646.11	1926.81	1886.17	1926.81	2125.57	1926.81	2306.42	1926.81	2504.7	1922.15	2753.19
1925.26	1319.52	1925.26	1644.83	1925.26	1885.76	1925.26	2123.27	1925.26	2311.31	1925.26	2502.9	1920.6	2753.31
1923.71	1318.85	1923.71	1641.14	1923.71	1884.67	1923.71	2120.62	1923.71	2311.75	1923.71	2504.42	1919.04	2751.15
1922.15	1317.95	1922.15	1640.9	1922.15	1887.54	1922.15	2122.63	1922.15	2307.94	1922.15	2501.47	1917.49	2753.42
1920.6	1317.86	1920.6	1630.63	1920.6	1891.94	1920.6	2121.61	1920.6	2307.19	1920.6	2500.52	1915.93	2755.37
1919.04	1316.19	1919.04	1627.97	1919.04	1896.91	1919.04	2120.26	1919.04	2302.43	1919.04	2500.43	1914.38	2754.58
1917.49	1318.99	1917.49	1626.39	1917.49	1897.65	1917.49	2124.02	1917.49	2301.12	1917.49	2502.03	1912.82	2752.07
1915.93	1321.04	1915.93	1630.3	1915.93	1899.38	1915.93	2123.97	1915.93	2299.88	1915.93	2501.85	1911.26	2754.19
1914.38	1318.09	1914.38	1627.88	1914.38	1899.08	1914.38	2128.28	1914.38	2304.63	1914.38	2502.91	1909.71	2752.11
1912.82	1313.05	1912.82	1631.45	1912.82	1893.62	1912.82	2131.17	1912.82	2301.86	1912.82	2500.08	1908.15	2752.81
1911.26	1313.01	1911.26	1631.76	1911.26	1889.79	1911.26	2132.2	1911.26	2307.28	1911.26	2500.94	1906.59	2750.53
1909.71	1310.47	1909.71	1642.64	1909.71	1890.11	1909.71	2132.97	1909.71	2305.27	1909.71	2501.17	1905.03	2748.51
1908.15	1307.85	1908.15	1644.06	1908.15	1886.95	1908.15	2128.88	1908.15	2302.11	1908.15	2503.07	1903.47	2749.37
1906.59	1305.13	1906.59	1646.27	1906.59	1882.92	1906.59	2135.14	1906.59	2302.85	1906.59	2501.26	1901.92	2746.03
1905.03	1303.07	1905.03	1653.22	1905.03	1884.18	1905.03	2134.28	1905.03	2304.16	1905.03	2499.14	1900.36	2749
1903.47	1301.86	1903.47	1651.17	1903.47	1882.68	1903.47	2134.76	1903.47	2306.02	1903.47	2497.11	1898.8	2747.46
1901.92	1303.34	1901.92	1653.57	1901.92	1878.56	1901.92	2134.85	1901.92	2305.53	1901.92	2494.57	1897.24	2745.43
1900.36	1303.99	1900.36	1657.61	1900.36	1875.52	1900.36	2133.99	1900.36	2305.06	1900.36	2493.51	1895.68	2744.38
1898.8	1304.59	1898.8	1652.68	1898.8	1873.44	1898.8	2134.41	1898.8	2305.61	1898.8	2491.95	1894.12	2743.86
1897.24	1298.9	1897.24	1651.13	1897.24	1873.56	1897.24	2131.79	1897.24	2300.05	1897.24	2489.29	1892.56	2745.81
1895.68	1294.72	1895.68	1647.2	1895.68	1872.77	1895.68	2124.27	1895.68	2299.57	1895.68	2489.01	1891	2742.5
1894.12	1294.29	1894.12	1650.71	1894.12	1874.46	1894.12	2123.45	1894.12	2298.72	1894.12	2486.59	1889.44	2744.24
1892.56	1296.4	1892.56	1644.98	1892.56	1872.82	1892.56	2119.84	1892.56	2296.17	1892.56	2486.39	1887.88	2742.97
1891	1291.05	1891	1641.64	1891	1869.82	1891	2118.33	1891	2294.81	1891	2488.89	1886.31	2740.79
1889.44	1288.88	1889.44	1640.56	1889.44	1871.43	1889.44	2117.76	1889.44	2293.21	1889.44	2492.52	1884.75	2740.11
1887.88	1283.42	1887.88	1638.62	1887.88	1872.58	1887.88	2115.82	1887.88	2300.22	1887.88	2494.44	1883.19	2740.53
1886.31	1286.52	1886.31	1634.04	1886.31	1874.85	1886.31	2117.88	1886.31	2294.99	1886.31	2499.36	1881.63	2743
1884.75	1288.15	1884.75	1630.55	1884.75	1874.76	1884.75	2114.4	1884.75	2292.94	1884.75	2498	1880.06	2745.96
1883.19	1292.24	1883.19	1626.04	1883.19	1877.72	1883.19	2115.19	1883.19	2293.48	1883.19	2499.59	1878.5	2745.44
1881.63	1289.66	1881.63	1628.03	1881.63	1880.14	1881.63	2114	1881.63	2298.76	1881.63	2501.62	1876.94	2743.28
1880.06	1295.49	1880.06	1634.5	1880.06	1880.62	1880.06	2116.77	1880.06	2298.23	1880.06	2502.14	1875.37	2742.19
1878.5	1294.94	1878.5	1636.9	1878.5	1880.12	1878.5	2116.97	1878.5	2304.53	1878.5	2501.48	1873.81	2742.01
1876.94	1294.47	1876.94	1637.17	1876.94	1876.97	1876.94	2118.36	1876.94	2308.45	1876.94	2502.87	1872.24	2742.38
1875.37	1296.87	1875.37	1636.48	1875.37	1872.06	1875.37	2113.27	1875.37	2311.14	1875.37	2502.63	1870.68	2740.11
1873.81	1299.46	1873.81	1636.07	1873.81	1871.69	1873.81	2112.74	1873.81	2316.01	1873.81	2503.53	1869.11	2741.27
1872.24	1299.7	1872.24	1636.5	1872.24	1869.31	1872.24	2115.78	1872.24	2314.57	1872.24	2508.5	1867.55	2741.03
1870.68	1297.29	1870.68	1630.43	1870.68	1867.26	1870.68	2117.83	1870.68	2320.32	1870.68	2511.08	1865.98	2738.05
1869.11	1296.41	1869.11	1631.19	1869.11	1874.05	1869.11	2122.35	1869.11	2315.75	1869.11	2510.42	1864.42	2735.46
1867.55	1296.38	1867.55	1628.13	1867.55	1875.94	1867.55	2122.81	1867.55	2318.12	1867.55	2510.89	1862.85	2734.69
1865.98	1299.07	1865.98	1627.99	1865.98	1875.09	1865.98	2121.09	1865.98	2321.53	1865.98	2512.07	1861.28	2731.97
1864.42	1295.1	1864.42	1630.78	1864.42	1874.13	1864.42	2123.22	1864.42	2320.4	1864.42	2512.33	1859.71	2729.03
1862.85	1291.77	1862.85	1628.67	1862.85	1872.82	1862.85	2122.63	1862.85	2318.99	1862.85	2512.66	1858.15	2729.11
1861.28	1293.57	1861.28	1623.47	1861.28	1872.31	1861.28	2123.91	1861.28	2316.58	1861.28	2513.19	1856.58	2726.84
1859.71	1295.35	1859.71	1622.08	1859.71	1872.63	1859.71	2122.57	1859.71	2310.72	1859.71	2512	1855.01	2728.2
1858.15	1294.91	1858.15	1623.13	1858.15	1867.83	1858.15	2122.33	1858.15	2306.12	1858.15	2513.58	1853.44	2724.44
1856.58	1294.99	1856.58	1620.4	1856.58	1866.37	1856.58	2129.77	1856.58	2299.96	1856.58	2510.41	1851.88	2723.57
1855.01	1296.3	1855.01	1618.09	1855.01	1866.31	1855.01	2125.71	1855.01	2298.85	1855.01	2515.57	1850.3	2723.06
1853.44	1293.87	1853.44	1618.66	1853.44	1866.38	1853.44	2124.14	1853.44	2298.7	1853.44	2519.31	1848.74	2722
1851.88	1288.75	1851.88	1620.26	1851.88	1869.54	1851.88	2122.78	1851.88	2293.63	1851.88	2516.71	1847.17	2719.94
1850.3	1286.13	1850.3	1626	1850.3	1865.61	1850.3	2119.78	1850.3	2289.89	1850.3	2513.41	1845.6	2721
1848.74	1284.42	1848.74	1626.02	1848.74	1864.05	1848.74	2118.02	1848.74	2282.86	1848.74	2512.08	1844.03	2720.49
1847.17	1283.66	1847.17	1628.99	1847.17	1861.68	1847.17	2113.14	1847.17	2283.53	1847.17	2507.87	1842.46	2721
1845.6	1285.25	1845.6	1628.64	1845.6	1864.65	1845.6	2115.09	1845.6	2279.77	1845.6	2507.84	1840.88	2717.82
1844.03	1286.31	1844.03	1632.07	1844.03	1867.92	1844.03	2112.95	1844.03	2281.44	1844.03	2505.03	1839.31	2716.51
1842.46	1286.26	1842.46	1630.86	1842.46	1870.21	1842.46	2111.7	1842.46	2277.52	1842.46	2502	1837.74	2712.74
1840.88	1287.38	1840.88	1624.95	1840.88	1867.55	1840.88	2109.81	1840.88	2279.79	1840.88	2498.29	1836.17	2715.88
1839.31	1289.84	1839.31	1624.54	1839.31	1864.98	1839.31	2110.85	1839.31	2278.32	1839.31	2496.45	1834.6	2720.08
1837.74	1289.77	1837.74	1620.56	1837.74	1860.88	1837.74	2106.5	1837.74	2282.14	1837.74	2494.21	1833.02	2720.44
1836.17	1288.32	1836.17	1625.36	1836.17	1862.75	1836.17	2104.28	1836.17	2285.1	1836.17	2494.66	1831.45	2724.23
1834.6	1282.76	1834.6	1623.84	1834.6	1862.05	1834.6	2102.94	1834.6	2288.93	1834.6	2494.34	1829.88	2717.93
1833.02	1279.88	1833.02	1622.76	1833.02	1863.05	1833.02	2098.8	1833.02	2291.32	1833.02	2495.4	1828.3	2716.03
1831.45	1279.65	1831.45	1621.92	1831.45	1869.98	1831.45	2095.36	1831.45	2293.4	1831.45	2494.45	1826.73	2716.44
1829.88	1277.62	1829.88	1626.68	1829.88	1865.76	1829.88	2097.15	1829.88	2304.15	1829.88	2492.82	1825.16	2717.92
1828.3	1278.26	1828.3	1630.08	1828.3	1862.6	1828.3	2095.66	1828.3	2305.36	1828.3	2491.97	1823.58	2721.56
1826.73	1271.87	1826.73	1631.08	1826.73	1861.51	1826.73	2096.96	1826.73	2305.77	1826.73	2493.29	1822.01	2721.91
1825.16	1276.24	1825.16	1624.7	1825.16	1860.29	1825.16	2097.13	1825.16	2311.02	1825.16	2497.18	1820.43	2726.76
1823.58	1281.79	1823.58	1624.82	1823.58	1856.25	1823.58	2101.65	1823.58	2315.08	1823.58	2498.17	1818.86	2726.7
1822.01	1286.52	1822.01	1623.81	1822.01	1855.08	1822.01	2105.16	1822.01	2318.06	1822.01	2499.18	1817.28	2729.07
1820.43	1289.4	1820.43	1626.94	1820.43	1855.89	1820.43	2101.8	1820.43	2315.17	1820.43	2500.41	1815.7	2726.14
1818.86	1291.94	1818.86	1625	1818.86	1859.08	1818.86	2103.25	1818.86	2315.8	1818.86	2500.71	1814.13	2724.13
1817.28	1295.26	1817.28	1625.19	1817.28	1859.37	1817.28	2096.36	1817.28	2315.89	1817.28	2500.58	1812.55	2726.84
1815.7	1296.03	1815.7	1625.9	1815.7	1859.26	1815.7	2100.04	1815.7	2314.66	1815.7	2496.34	1810.97	2726.12
1814.13	1294.88	1814.13	1634.14	1814.13	1857.23	1814.13	2097.8	1814.13	2309.87	1814.13	2492.86	1809.39	2728.14
1812.55	1294.19	1812.55	1633.71	1812.55	1852.53	1812.55	2096.79	1812.55	2308.01	1812.55	2494.28	1807.82	2728.34
1810.97	1293.88	1810.97	1632.1	1810.97	1853.56	1810.97	2094.6	1810.97	2307.02	1810.97	2501.1	1806.24	2728.86
1809.39	1297.98	1809.39	1629.27	1809.39	1856.61	1809.39	2092.77	1809.39	2304.91	1809.39	2499.12	1804.66	2729.02
1807.82	1299.76	1807.82	1622.19	1807.82	1861.44	1807.82	2088.1	1807.82	2302.09	1807.82	2499.39	1803.08	2723.19
1806.24	1304.46	1806.24	1621.46	1806.24	1865.74	1806.24	2090.99	1806.24	2307.45	1806.24	2497.87	1801.5	2723.44
1804.66	1300.47	1804.66	1617.98	1804.66	1870.24	1804.66	2093.6	1804.66	2307.78	1804.66	2493.15	1799.92	2729.43
1803.08	1301.14	1803.08	1618.67	1803.08	1869.84	1803.08	2093.54	1803.08	2308.16	1803.08	2490.5	1798.34	2732.29
1801.5	1299.1	1801.5	1621.55	1801.5	1869.48	1801.5	2094.68	1801.5	2307.12	1801.5	2493.11	1796.76	2732.73
1799.92	1294.65	1799.92	1628.04	1799.92	1865.01	1799.92	2087.17	1799.92	2310.94	1799.92	2492.71	1795.18	2730.27
1798.34	1287.22	1798.34	1633.11	1798.34	1863.39	1798.34	2089.25	1798.34	2314.87	1798.34	2492.64	1793.6	2730.83
1796.76	1287.1	1796.76	1633.28	1796.76	1864.4	1796.76	2091.02	1796.76	2320.86	1796.76	2494.45	1792.02	2727.36
1795.18	1286.42	1795.18	1633.29	1795.18	1866.37	1795.18	2090.28	1795.18	2323.36	1795.18	2499.87	1790.44	2728.99
1793.6	1288.32	1793.6	1632.66	1793.6	1870.62	1793.6	2093.16	1793.6	2331.5	1793.6	2501.47	1788.86	2731.05
1792.02	1288.93	1792.02	1638.19	1792.02	1872.73	1792.02	2098.18	1792.02	2334.27	1792.02	2501.81	1787.28	2731.15
1790.44	1290.22	1790.44	1636.21	1790.44	1874.47	1790.44	2103.08	1790.44	2332.68	1790.44	2504.92	1785.69	2736.13
1788.86	1288.2	1788.86	1638.9	1788.86	1879.11	1788.86	2107.16	1788.86	2333.18	1788.86	2510.41	1784.11	2738.44
1787.28	1288.37	1787.28	1634.17	1787.28	1880.38	1787.28	2114.07	1787.28	2335.23	1787.28	2513.13	1782.53	2739.05
1785.69	1286.68	1785.69	1636.99	1785.69	1879.79	1785.69	2118.26	1785.69	2333.12	1785.69	2512.74	1780.94	2738.18
1784.11	1290.19	1784.11	1634.08	1784.11	1885.81	1784.11	2117.9	1784.11	2331.89	1784.11	2511.59	1779.36	2739
1782.53	1293.25	1782.53	1630.77	1782.53	1887.57	1782.53	2114.93	1782.53	2329.31	1782.53	2513.8	1777.78	2737.28
1780.94	1294.1	1780.94	1632.06	1780.94	1889.37	1780.94	2116.1	1780.94	2326.58	1780.94	2509.46	1776.19	2741.86
1779.36	1295.04	1779.36	1625.19	1779.36	1887.4	1779.36	2117.91	1779.36	2324.84	1779.36	2506.42	1774.61	2746.3
1777.78	1295.11	1777.78	1628.92	1777.78	1880.98	1777.78	2119.06	1777.78	2323.57	1777.78	2506.7	1773.02	2747.32
1776.19	1289.56	1776.19	1627.86	1776.19	1880.29	1776.19	2114.25	1776.19	2317.5	1776.19	2508.84	1771.44	2750.18
1774.61	1284.26	1774.61	1623.16	1774.61	1879.22	1774.61	2115.24	1774.61	2315.31	1774.61	2510.82	1769.85	2744.78
1773.02	1287.41	1773.02	1619.66	1773.02	1881.17	1773.02	2110.41	1773.02	2318.24	1773.02	2513.57	1768.26	2745.96
1771.44	1289.14	1771.44	1613.3	1771.44	1881.66	1771.44	2109.21	1771.44	2316.43	1771.44	2508.48	1766.68	2742.2
1769.85	1289.18	1769.85	1611.69	1769.85	1881.42	1769.85	2109.91	1769.85	2317.22	1769.85	2512.36	1765.09	2741.53
1768.26	1290.31	1768.26	1613.08	1768.26	1886.4	1768.26	2116.81	1768.26	2317.8	1768.26	2514.47	1763.5	2744.59
1766.68	1287.49	1766.68	1617.87	1766.68	1887.45	1766.68	2116.3	1766.68	2315.67	1766.68	2511.07	1761.92	2753.12
1765.09	1289.25	1765.09	1622.93	1765.09	1883.91	1765.09	2115.35	1765.09	2312.88	1765.09	2521.32	1760.33	2751.38
1763.5	1292.69	1763.5	1630.98	1763.5	1878.21	1763.5	2119.28	1763.5	2314.02	1763.5	2525.46	1758.74	2754.11
1761.92	1296.48	1761.92	1635.35	1761.92	1875.92	1761.92	2119.75	1761.92	2318.43	1761.92	2526.93	1757.15	2757.33
1760.33	1302.59	1760.33	1631.29	1760.33	1877.73	1760.33	2123.28	1760.33	2321.92	1760.33	2529.06	1755.56	2763.51
1758.74	1312.04	1758.74	1630.74	1758.74	1883.45	1758.74	2127.56	1758.74	2328.11	1758.74	2535.04	1753.97	2766.1
1757.15	1312.37	1757.15	1628.37	1757.15	1883.63	1757.15	2130.03	1757.15	2329.26	1757.15	2539.08	1752.38	2772.31
1755.56	1317.07	1755.56	1628.79	1755.56	1889.08	1755.56	2135.1	1755.56	2332.35	1755.56	2541.58	1750.79	2779.33
1753.97	1321.07	1753.97	1629.4	1753.97	1892.36	1753.97	2139.84	1753.97	2334.47	1753.97	2543	1749.21	2782.2
1752.38	1321.7	1752.38	1630.56	1752.38	1896.94	1752.38	2143.76	1752.38	2338.49	1752.38	2544.07	1747.62	2788.82
1750.79	1322.51	1750.79	1632.75	1750.79	1898.7	1750.79	2145.84	1750.79	2342.34	1750.79	2544.93	1746.03	2790.5
1749.21	1326.52	1749.21	1632.69	1749.21	1901.39	1749.21	2149.41	1749.21	2344.68	1749.21	2546.23	1744.43	2792.1
1747.62	1328.06	1747.62	1630.87	1747.62	1904.21	1747.62	2155.44	1747.62	2345.69	1747.62	2543.61	1742.84	2794.76
1746.03	1334.76	1746.03	1634.82	1746.03	1911.66	1746.03	2158.41	1746.03	2351.49	1746.03	2542.27	1741.25	2795.58
1744.43	1337.38	1744.43	1634.89	1744.43	1913.51	1744.43	2162.52	1744.43	2351.7	1744.43	2543.6	1739.66	2798.98
1742.84	1337.61	1742.84	1637.06	1742.84	1917.66	1742.84	2168.37	1742.84	2347.61	1742.84	2537.66	1738.07	2801.01
1741.25	1337.22	1741.25	1635.66	1741.25	1916.88	1741.25	2174.39	1741.25	2349.9	1741.25	2542.44	1736.47	2796.11
1739.66	1334.63	1739.66	1640.43	1739.66	1919.42	1739.66	2177.5	1739.66	2353.8	1739.66	2541.03	1734.88	2793.67
1738.07	1330.17	1738.07	1636.79	1738.07	1928.04	1738.07	2177.44	1738.07	2353.82	1738.07	2543.63	1733.29	2791.51
1736.47	1335.57	1736.47	1638.18	1736.47	1928	1736.47	2177.49	1736.47	2359.64	1736.47	2546.15	1731.69	2786.87
1734.88	1339.9	1734.88	1638.43	1734.88	1932.13	1734.88	2178.76	1734.88	2359.25	1734.88	2549.13	1730.1	2788.28
1733.29	1343.3	1733.29	1642.2	1733.29	1936.76	1733.29	2181.15	1733.29	2360.57	1733.29	2552.78	1728.51	2782.88
1731.69	1343.91	1731.69	1649.3	1731.69	1942.05	1731.69	2186.29	1731.69	2363.32	1731.69	2554.94	1726.91	2787.22
1730.1	1343.83	1730.1	1657.86	1730.1	1947.21	1730.1	2190.56	1730.1	2365.3	1730.1	2562.67	1725.32	2784.97
1728.51	1352.92	1728.51	1667.09	1728.51	1943.61	1728.51	2196.29	1728.51	2371.69	1728.51	2560.27	1723.72	2784.96
1726.91	1356	1726.91	1672.39	1726.91	1944.17	1726.91	2197.76	1726.91	2378.02	1726.91	2566.89	1722.12	2788.22
1725.32	1360.52	1725.32	1675.21	1725.32	1945.82	1725.32	2200.51	1725.32	2384.33	1725.32	2569.76	1720.53	2791.58
1723.72	1368.28	1723.72	1677.28	1723.72	1952.16	1723.72	2198.87	1723.72	2391.21	1723.72	2577.12	1718.93	2796.75
1722.12	1375.71	1722.12	1679.86	1722.12	1956.61	1722.12	2196.01	1722.12	2401.51	1722.12	2583.48	1717.34	2804.84
1720.53	1379	1720.53	1687.03	1720.53	1956.93	1720.53	2199.86	1720.53	2409.09	1720.53	2587.83	1715.74	2810.75
1718.93	1383.07	1718.93	1693.8	1718.93	1955.35	1718.93	2197.01	1718.93	2412.9	1718.93	2591.89	1714.14	2817.23
1717.34	1390.42	1717.34	1699.49	1717.34	1959.61	1717.34	2200.28	1717.34	2423.75	1717.34	2595.84	1712.54	2826.08
1715.74	1398.07	1715.74	1710.07	1715.74	1964.08	1715.74	2202.08	1715.74	2429.74	1715.74	2595.94	1710.95	2831.1
1714.14	1399.8	1714.14	1720.63	1714.14	1968.17	1714.14	2206.75	1714.14	2436.51	1714.14	2597.93	1709.35	2838.79
1712.54	1406.26	1712.54	1728.35	1712.54	1974.56	1712.54	2211.07	1712.54	2441.78	1712.54	2604.33	1707.75	2842.36
1710.95	1415.73	1710.95	1734.41	1710.95	1981.96	1710.95	2219.45	1710.95	2444.81	1710.95	2610.15	1706.15	2847.42
1709.35	1421.82	1709.35	1743.11	1709.35	1986.86	1709.35	2224.36	1709.35	2446.5	1709.35	2612.12	1704.55	2850.92
1707.75	1430.98	1707.75	1754.71	1707.75	1994.65	1707.75	2228.41	1707.75	2448.46	1707.75	2620.61	1702.95	2856.84
1706.15	1435.49	1706.15	1756.81	1706.15	1998.15	1706.15	2232.86	1706.15	2448.87	1706.15	2627.95	1701.35	2862.77
1704.55	1441.48	1704.55	1764.93	1704.55	2003.71	1704.55	2239.75	1704.55	2450.35	1704.55	2630.26	1699.75	2863.91
1702.95	1447.53	1702.95	1770.7	1702.95	2010.13	1702.95	2243.4	1702.95	2458.09	1702.95	2636.95	1698.15	2867.94
1701.35	1452.69	1701.35	1773.45	1701.35	2015.2	1701.35	2247.35	1701.35	2465.16	1701.35	2637.29	1696.55	2874.85
1699.75	1462.4	1699.75	1776.33	1699.75	2026.63	1699.75	2253.07	1699.75	2462.35	1699.75	2643.31	1694.95	2880.3
1698.15	1474.12	1698.15	1782.2	1698.15	2033.4	1698.15	2262.13	1698.15	2460.34	1698.15	2650.06	1693.35	2882.62
1696.55	1475.34	1696.55	1789.63	1696.55	2037.11	1696.55	2268.63	1696.55	2461.87	1696.55	2657.19	1691.75	2885.46
1694.95	1482.85	1694.95	1795.59	1694.95	2042.52	1694.95	2273.13	1694.95	2471.43	1694.95	2660.09	1690.14	2883.66
1693.35	1488.45	1693.35	1802.32	1693.35	2050.04	1693.35	2283.02	1693.35	2475.7	1693.35	2661.44	1688.54	2887.79
1691.75	1491.64	1691.75	1810.04	1691.75	2054.04	1691.75	2291.52	1691.75	2481.13	1691.75	2668.78	1686.94	2885.89
1690.14	1501.12	1690.14	1812.76	1690.14	2055.87	1690.14	2299.88	1690.14	2487.69	1690.14	2670.22	1685.33	2890.27
1688.54	1500.72	1688.54	1814.62	1688.54	2066.09	1688.54	2303.16	1688.54	2493.46	1688.54	2677.06	1683.73	2899.09
1686.94	1510.06	1686.94	1820.53	1686.94	2070.24	1686.94	2304.51	1686.94	2500.1	1686.94	2685.51	1682.13	2903.16
1685.33	1516.96	1685.33	1826.44	1685.33	2077.77	1685.33	2310.75	1685.33	2510.85	1685.33	2691.75	1680.52	2910.98
1683.73	1524.89	1683.73	1833.78	1683.73	2079.7	1683.73	2314.49	1683.73	2518.99	1683.73	2694.29	1678.92	2918.68
1682.13	1529.84	1682.13	1843.02	1682.13	2082.17	1682.13	2321.88	1682.13	2522	1682.13	2695.15	1677.31	2925.78
1680.52	1536.1	1680.52	1850.78	1680.52	2086.83	1680.52	2326.27	1680.52	2532.17	1680.52	2700.39	1675.71	2934.71
1678.92	1544.21	1678.92	1856.32	1678.92	2093.61	1678.92	2329.59	1678.92	2538.38	1678.92	2704.52	1674.1	2946.05
1677.31	1552.26	1677.31	1863.68	1677.31	2100.86	1677.31	2331.78	1677.31	2542.74	1677.31	2705.87	1672.5	2953.11
1675.71	1556.46	1675.71	1868.79	1675.71	2109.35	1675.71	2340.75	1675.71	2552.06	1675.71	2712.97	1670.89	2956.62
1674.1	1566.99	1674.1	1876.82	1674.1	2121.74	1674.1	2344.26	1674.1	2561.44	1674.1	2723.38	1669.28	2959.95
1672.5	1580.37	1672.5	1885.23	1672.5	2125.7	1672.5	2353.02	1672.5	2562.51	1672.5	2729.34	1667.68	2974.29
1670.89	1589.78	1670.89	1892.02	1670.89	2133.65	1670.89	2349.92	--	--	1670.89	2734.07	1666.07	2981.76
1669.28	1597.5	1669.28	1897.33	1669.28	2141.4	1669.28	2357.52	--	--	1669.28	2737.5	1664.46	2990.04
1667.68	1606.17	1667.68	1901.98	1667.68	2147.22	1667.68	2363.38	1667.68	2563.24	1667.68	2741.56	1662.85	2997.24
1666.07	1616.07	1666.07	1908.3	1666.07	2153.46	1666.07	2367.72	1666.07	2571.35	1666.07	2744.77	1661.25	3005.31
1664.46	1626.78	1664.46	1915.16	1664.46	2161.93	1664.46	2380.58	1664.46	2579.14	1664.46	2748.73	1659.64	3013.92
1662.85	1635.52	1662.85	1926.55	1662.85	2170.49	1662.85	2389.47	1662.85	2586.23	1662.85	2753.64	1658.03	3019.02
1661.25	1647.15	1661.25	1935.67	1661.25	2184.19	1661.25	2396.84	1661.25	2592.88	1661.25	2760.24	1656.42	3021.53
1659.64	1658.35	1659.64	1946.2	1659.64	2188.05	1659.64	2401.26	1659.64	2599.95	1659.64	2764.74	1654.81	3024.03
1658.03	1663.32	1658.03	1959.38	1658.03	2192.23	1658.03	2404.72	1658.03	2603.53	1658.03	2767.71	1653.2	3025.1
1656.42	1674.04	1656.42	1968.17	1656.42	2199.57	1656.42	2413.24	1656.42	2605.95	1656.42	2775.21	1651.59	3023.56
1654.81	1679.85	1654.81	1977.05	1654.81	2207.43	1654.81	2426.14	1654.81	2611.89	1654.81	2784.37	1649.98	3023.18
1653.2	1691.13	1653.2	1989.05	1653.2	2209.5	1653.2	2434.21	1653.2	2617.56	1653.2	2793.19	1648.37	3023.18
1651.59	1703.56	1651.59	1998.17	1651.59	2217.02	1651.59	2441.11	1651.59	2620.27	1651.59	2802.04	1646.76	3028.01
1649.98	1707.72	1649.98	2008.64	1649.98	2220.76	1649.98	2444.48	1649.98	2627.45	1649.98	2805.77	1645.14	3030.05
1648.37	1715.18	1648.37	2017.22	1648.37	2219.98	1648.37	2452.03	1648.37	2631.04	1648.37	2814.28	1643.53	3029.84
1646.76	1723.01	1646.76	2025.07	1646.76	2226.87	1646.76	2460.23	1646.76	2636.63	1646.76	2822.42	1641.92	3031.08
1645.14	1733.2	1645.14	2034.4	1645.14	2229.01	1645.14	2459.86	1645.14	2646.07	1645.14	2824.53	1640.31	3029.68
1643.53	1739.46	1643.53	2044.17	1643.53	2234.7	1643.53	2467.56	1643.53	2655.61	1643.53	2830.46	1638.7	3033.17
1641.92	1746.18	1641.92	2049.72	1641.92	2238.15	1641.92	2468.59	1641.92	2662.72	1641.92	2834.02	1637.08	3037.26
1640.31	1754.81	1640.31	2057.26	1640.31	2242.74	1640.31	2471.08	1640.31	2666.7	1640.31	2835.55	1635.47	3038.29
1638.7	1760.97	1638.7	2065.04	1638.7	2252.2	1638.7	2475.51	1638.7	2674.69	1638.7	2837.86	1633.86	3036.63
1637.08	1766.87	1637.08	2072.92	1637.08	2251.01	1637.08	2480.54	1637.08	2674.78	1637.08	2840.62	1632.24	3038.25
1635.47	1772.67	1635.47	2078.05	1635.47	2252.08	1635.47	2482.38	1635.47	2685.08	1635.47	2840.74	1630.62	3045.64
1633.86	1779.7	1633.86	2079.11	1633.86	2252.21	1633.86	2483.17	1633.86	2687.17	1633.86	2837.37	1629.01	3049.32
1632.24	1784.61	1632.24	2080.56	1632.24	2256.85	1632.24	2481.43	1632.24	2690.06	1632.24	2833	1627.39	3048.56
1630.62	1788.57	1630.62	2084.53	1630.62	2257.52	1630.62	2488.33	1630.62	2689.73	1630.62	2829.28	1625.78	3049.4
1629.01	1792.28	1629.01	2086.77	1629.01	2260.03	1629.01	2483.9	1629.01	2692.28	1629.01	2832.53	1624.16	3049.39
1627.39	1797.81	1627.39	2090.48	1627.39	2259.18	1627.39	2481.22	1627.39	2693.15	1627.39	2830.99	1622.55	3049.73
1625.78	1804.26	1625.78	2097.42	1625.78	2259.3	1625.78	2482.23	1625.78	2691.06	1625.78	2826.11	1620.93	3048.23
1624.16	1808.62	1624.16	2096.13	1624.16	2258.42	1624.16	2478.5	1624.16	2690.34	1624.16	2827.24	1619.31	3040.81
1622.55	1812.79	1622.55	2096.69	1622.55	2255.79	1622.55	2476.39	1622.55	2689.26	1622.55	2826.28	1617.7	3039.47
1620.93	1810.67	1620.93	2097.89	1620.93	2254.11	1620.93	2474.15	1620.93	2685.74	1620.93	2824.46	1616.08	3035.88
1619.31	1812.11	1619.31	2097.45	1619.31	2253.28	1619.31	2474.1	1619.31	2676.97	1619.31	2824.93	1614.46	3034.79
1617.7	1819.6	1617.7	2095.45	1617.7	2249.51	1617.7	2473.83	1617.7	2666.95	1617.7	2830.01	1612.84	3032
1616.08	1826.72	1616.08	2094.9	1616.08	2250.35	1616.08	2472.38	1616.08	2659.88	1616.08	2826.51	1611.22	3027.53
1614.46	1830.21	1614.46	2096.91	1614.46	2246.86	1614.46	2470.46	1614.46	2655.84	1614.46	2827.65	1609.61	3027.73
1612.84	1827.28	1612.84	2098.17	1612.84	2247.73	1612.84	2464.59	1612.84	2647.8	1612.84	2830.16	1607.99	3025.97
1611.22	1820.98	1611.22	2100.14	1611.22	2242.42	1611.22	2460.9	1611.22	2647.01	1611.22	2832.23	1606.37	3019.67
1609.61	1824.86	1609.61	2098.77	1609.61	2243.57	1609.61	2465.41	1609.61	2642.31	1609.61	2831.7	1604.75	3013.84
1607.99	1829.01	1607.99	2098.47	1607.99	2245.16	1607.99	2464.03	1607.99	2642.79	1607.99	2832.15	1603.12	3011.44
1606.37	1828.71	1606.37	2096.71	1606.37	2242.79	1606.37	2466.29	1606.37	2643.24	1606.37	2830.03	1601.5	3009.84
1604.75	1827.68	1604.75	2096.62	1604.75	2239.82	1604.75	2468.13	1604.75	2641.46	1604.75	2825.97	1599.88	3010.76
1603.12	1824.37	1603.12	2094.2	1603.12	2238.91	1603.12	2464.1	1603.12	2638.72	1603.12	2821.36	1598.26	3007.33
1601.5	1826.35	1601.5	2093.32	1601.5	2239.82	1601.5	2463.44	1601.5	2638.1	1601.5	2818.77	1596.64	3003.87
1599.88	1823.1	1599.88	2092.71	1599.88	2240.21	1599.88	2461.26	1599.88	2639.3	1599.88	2816.09	1595.02	2999.46
1598.26	1816.5	1598.26	2092.37	1598.26	2232.4	1598.26	2458.91	1598.26	2640.85	1598.26	2813.26	1593.4	2995.06
1596.64	1811.53	1596.64	2083.69	1596.64	2235.37	1596.64	2453.84	1596.64	2643.87	1596.64	2809.18	1591.77	2994.56
1595.02	1811.63	1595.02	2082.6	1595.02	2237.74	1595.02	2448.26	1595.02	2639.73	1595.02	2805.06	1590.15	2986.29
1593.4	1811.56	1593.4	2077.5	1593.4	2237.52	1593.4	2443.94	1593.4	2642.49	1593.4	2797.3	1588.53	2985.88
1591.77	1809.53	1591.77	2069.79	1591.77	2237.41	1591.77	2432.69	1591.77	2641.9	1591.77	2794.78	1586.9	2978.38
1590.15	1806.8	1590.15	2061.73	1590.15	2240.03	1590.15	2423.35	1590.15	2642.72	1590.15	2793.41	1585.28	2973.08
1588.53	1799.89	1588.53	2058.22	1588.53	2233.29	1588.53	2419.62	1588.53	2643.03	1588.53	2787.65	1583.65	2971.52
1586.9	1796.52	1586.9	2053.88	1586.9	2227.29	1586.9	2414.11	1586.9	2644.3	1586.9	2779.81	1582.03	2967.28
1585.28	1789.33	1585.28	2046.25	1585.28	2220.86	1585.28	2412.48	1585.28	2643.22	1585.28	2777.17	1580.4	2964.36
1583.65	1785.93	1583.65	2044	1583.65	2215.67	1583.65	2408.59	1583.65	2637.51	1583.65	2773.73	1578.78	2970.09
1582.03	1778.5	1582.03	2033.89	1582.03	2217.18	1582.03	2405.46	1582.03	2631	1582.03	2769.9	1577.15	2972.33
1580.4	1777.61	1580.4	2025.53	1580.4	2209.54	1580.4	2409.05	1580.4	2628.22	1580.4	2766.48	1575.53	2979.02
1578.78	1777.04	1578.78	2017.12	1578.78	2206.83	1578.78	2410.3	1578.78	2627.92	1578.78	2771.54	1573.9	2976.51
1577.15	1772.32	1577.15	2015.12	1577.15	2203.7	1577.15	2412.4	1577.15	2627.47	1577.15	2771.18	1572.27	2973.47
1575.53	1767.25	1575.53	2020.54	1575.53	2204.18	1575.53	2415.97	1575.53	2625.34	1575.53	2775.93	1570.65	2973.5
1573.9	1771.69	1573.9	2022	1573.9	2205.23	1573.9	2411.3	1573.9	2625.36	1573.9	2778.76	1569.02	2972.09
1572.27	1771.02	1572.27	2022.44	1572.27	2199.23	1572.27	2413.95	1572.27	2625.56	1572.27	2780	1567.39	2970.5
1570.65	1770.98	1570.65	2017.06	1570.65	2193.92	1570.65	2414.35	1570.65	2620.14	1570.65	2776.97	1565.76	2970.29
1569.02	1770.23	1569.02	2015.41	1569.02	2188.59	1569.02	2414.95	1569.02	2613.66	1569.02	2778.33	1564.13	2969.45
1567.39	1760.51	1567.39	2011.03	1567.39	2183.92	1567.39	2414.08	1567.39	2610.91	1567.39	2775.86	1562.51	2967.99
1565.76	1754.72	1565.76	2003.91	1565.76	2183.67	1565.76	2411.11	1565.76	2606.98	1565.76	2772.35	1560.88	2965.76
1564.13	1749.83	1564.13	1999.95	1564.13	2183.58	1564.13	2406.48	1564.13	2603.88	1564.13	2771.18	1559.25	2961.95
1562.51	1749.01	1562.51	1996.75	1562.51	2181.84	1562.51	2400.1	1562.51	2603.65	1562.51	2769.53	1557.62	2958.44
1560.88	1744.2	1560.88	1996.84	1560.88	2178.88	1560.88	2390.5	1560.88	2598.94	1560.88	2761.12	1555.99	2952.58
1559.25	1738.87	1559.25	1990.71	1559.25	2173.82	1559.25	2382.24	1559.25	2594.37	1559.25	2757.71	1554.36	2945.67
1557.62	1738.8	1557.62	1981.5	1557.62	2172.08	1557.62	2374.83	1557.62	2592.37	1557.62	2752.96	1552.73	2942.56
1555.99	1740.15	1555.99	1976.56	1555.99	2169.64	1555.99	2366.65	1555.99	2588.53	1555.99	2745.77	1551.1	2932.16
1554.36	1735.66	1554.36	1966.09	1554.36	2160.07	1554.36	2359.96	1554.36	2585.08	1554.36	2737.9	1549.46	2925.25
1552.73	1727	1552.73	1960.35	1552.73	2152.15	1552.73	2353.78	1552.73	2579.81	1552.73	2735.88	1547.83	2917.88
1551.1	1718.29	1551.1	1953.92	1551.1	2149.75	1551.1	2346.61	1551.1	2578.56	1551.1	2730.42	1546.2	2912.68
1549.46	1707.11	1549.46	1950.31	1549.46	2137.06	1549.46	2337.24	1549.46	2574.72	1549.46	2726.25	1544.57	2914.55
1547.83	1700.7	1547.83	1940.68	1547.83	2127.62	1547.83	2330.83	1547.83	2567.69	1547.83	2725.2	1542.93	2912.53
1546.2	1692.34	1546.2	1934.14	1546.2	2122.81	1546.2	2327.25	1546.2	2562.33	1546.2	2722.19	1541.3	2910.02
1544.57	1682.12	1544.57	1923.87	1544.57	2116.56	1544.57	2323.57	1544.57	2556.29	1544.57	2721.26	1539.67	2910.73
1542.93	1670.58	1542.93	1913.62	1542.93	2112.98	1542.93	2323.78	1542.93	2555.43	1542.93	2718.31	1538.03	2911.69
1541.3	1666.23	1541.3	1910.49	1541.3	2106.86	1541.3	2327.29	1541.3	2550.72	1541.3	2716.39	1536.4	2912.88
1539.67	1668.67	1539.67	1910.86	1539.67	2110.93	1539.67	2328.43	1539.67	2546.91	1539.67	2721.27	1534.76	2906.07
1538.03	1668.17	1538.03	1917.11	1538.03	2106.87	1538.03	2329.45	1538.03	2542.74	1538.03	2714.47	1533.13	2906.28
1536.4	1669.58	1536.4	1921.61	1536.4	2104.01	1536.4	2326.05	1536.4	2545.63	1536.4	2711.44	1531.49	2906.77
1534.76	1671.25	1534.76	1916.88	1534.76	2101.93	1534.76	2323.4	1534.76	2541.17	1534.76	2711.9	1529.86	2907.08
1533.13	1662.11	1533.13	1914.84	1533.13	2097.48	1533.13	2317.62	1533.13	2538.84	1533.13	2710.05	1528.22	2904.7
1531.49	1658.47	1531.49	1908.71	1531.49	2095.59	1531.49	2317.25	1531.49	2537.22	1531.49	2707.73	1526.59	2902.1
1529.86	1659.23	1529.86	1905.35	1529.86	2096.65	1529.86	2321.54	1529.86	2533.42	1529.86	2705.44	1524.95	2898.37
1528.22	1652.05	1528.22	1898.09	1528.22	2093.59	1528.22	2321.35	1528.22	2539.09	1528.22	2702.77	1523.31	2897.75
1526.59	1652.83	1526.59	1896.61	1526.59	2094.78	1526.59	2320.84	1526.59	2539.17	1526.59	2699.72	1521.67	2899.03
1524.95	1653.44	1524.95	1895.97	1524.95	2092.96	1524.95	2317.27	1524.95	2538.55	1524.95	2696.41	1520.04	2896.35
1523.31	1651.76	1523.31	1894.46	1523.31	2092.11	1523.31	2313.55	1523.31	2537.87	1523.31	2692.28	1518.4	2896.25
1521.67	1650.8	1521.67	1892.59	1521.67	2089.55	1521.67	2311.82	1521.67	2534.24	1521.67	2687.63	1516.76	2897.38
1520.04	1649.72	1520.04	1885.63	1520.04	2090.57	1520.04	2311.02	1520.04	2532.27	1520.04	2692.89	1515.12	2892.08
1518.4	1650.62	1518.4	1882.32	1518.4	2088.06	1518.4	2311.88	1518.4	2534.45	1518.4	2691.09	1513.48	2887.68
1516.76	1649.47	1516.76	1876.76	1516.76	2082.19	1516.76	2307.82	1516.76	2529.66	1516.76	2687.93	1511.84	2885.59
1515.12	1644.04	1515.12	1878.48	1515.12	2078.29	1515.12	2307.43	1515.12	2529.23	1515.12	2688.57	1510.2	2883.58
1513.48	1640.03	1513.48	1877.12	1513.48	2077.5	1513.48	2299.75	1513.48	2526.23	1513.48	2693.08	1508.56	2883.11
1511.84	1635.64	1511.84	1874.28	1511.84	2078.01	1511.84	2290.33	1511.84	2525.9	1511.84	2697.81	1506.92	2887.76
1510.2	1631.79	1510.2	1870.8	1510.2	2074.66	1510.2	2284.04	1510.2	2525.15	1510.2	2699.65	1505.28	2889.23
1508.56	1625.34	1508.56	1866.2	1508.56	2073.62	1508.56	2281.4	1508.56	2521.22	1508.56	2700.03	1503.64	2888.62
1506.92	1622.59	1506.92	1869.68	1506.92	2074.2	1506.92	2277.15	1506.92	2518	1506.92	2698.82	1502	2889.84
1505.28	1615.09	1505.28	1864.12	1505.28	2071.18	1505.28	2274.14	1505.28	2513.62	1505.28	2697.12	1500.36	2891.45
1503.64	1612.23	1503.64	1865.99	1503.64	2074.23	1503.64	2271.04	1503.64	2508.3	1503.64	2694.44	1498.71	2893.05
1502	1611.46	1502	1864.72	1502	2074.15	1502	2265.54	1502	2500.63	1502	2694.71	1497.07	2890.3
1500.36	1611.39	1500.36	1864.8	1500.36	2074.71	1500.36	2264.62	1500.36	2499.08	1500.36	2696.37	1495.43	2886.2
1498.71	1606.95	1498.71	1864.97	1498.71	2068.48	1498.71	2260.48	1498.71	2499.48	1498.71	2691.64	1493.79	2890.02
1497.07	1604.36	1497.07	1866.49	1497.07	2067.99	1497.07	2254.36	1497.07	2506.04	1497.07	2694.46	1492.14	2888.74
1495.43	1605.43	1495.43	1858.08	1495.43	2066.88	1495.43	2250.88	1495.43	2501.2	1495.43	2695.75	1490.5	2888.32
1493.79	1597.71	1493.79	1852.6	1493.79	2064.12	1493.79	2252.96	1493.79	2501.83	1493.79	2694.05	1488.86	2885.8
1492.14	1597.04	1492.14	1849.42	1492.14	2062.77	1492.14	2258.92	1492.14	2501.79	1492.14	2692.78	1487.21	2887.74
1490.5	1598.45	1490.5	1851.13	1490.5	2060.5	1490.5	2260.21	1490.5	2500.15	1490.5	2686.06	1485.56	2890.43
1488.86	1594.47	1488.86	1848.07	1488.86	2056.5	1488.86	2266.9	1488.86	2509.69	1488.86	2683.07	1483.92	2894.32
1487.21	1594.36	1487.21	1847.54	1487.21	2057.08	1487.21	2269.53	1487.21	2511.54	1487.21	2679.08	1482.27	2897.48
1485.56	1594.69	1485.56	1845.26	1485.56	2055.89	1485.56	2273.78	1485.56	2511.64	1485.56	2675.93	1480.63	2896.27
1483.92	1595.96	1483.92	1841.8	1483.92	2051.88	1483.92	2279.26	1483.92	2514.4	1483.92	2671.98	1478.98	2898.96
1482.27	1595.78	1482.27	1842.07	1482.27	2050.86	1482.27	2287.15	1482.27	2514.53	1482.27	2669.75	1477.34	2898.54
1480.63	1596.53	1480.63	1839.37	1480.63	2050.76	1480.63	2290.06	1480.63	2518.15	1480.63	2665.3	1475.69	2893.13
1478.98	1597.96	1478.98	1840.02	1478.98	2046.92	1478.98	2293.52	1478.98	2523.7	1478.98	2657.39	1474.04	2890.93
1477.34	1600.44	1477.34	1842.13	1477.34	2045.57	1477.34	2294.02	1477.34	2522.64	1477.34	2655.6	1472.39	2892.88
1475.69	1606.22	1475.69	1848.18	1475.69	2048.19	1475.69	2299.13	1475.69	2524.06	1475.69	2658.31	1470.74	2893.1
1474.04	1607.3	1474.04	1850.03	1474.04	2043.52	1474.04	2300.69	1474.04	2525.72	1474.04	2655.38	1469.1	2893.09
1472.39	1613.68	1472.39	1856.11	1472.39	2045.89	1472.39	2301.96	1472.39	2525.75	1472.39	2655.2	1467.45	2896
1470.74	1615.58	1470.74	1853.9	1470.74	2047.75	1470.74	2298.71	1470.74	2522.32	1470.74	2653.45	1465.8	2890.54
1469.1	1615.28	1469.1	1854.35	1469.1	2048.24	1469.1	2299.61	1469.1	2519.69	1469.1	2655.08	1464.15	2893.03
1467.45	1615.07	1467.45	1855.98	1467.45	2051.36	1467.45	2298	1467.45	2517.24	1467.45	2658.01	1462.5	2889.11
1465.8	1615.09	1465.8	1855.95	1465.8	2054.77	1465.8	2295.91	1465.8	2514.85	1465.8	2657.03	1460.85	2885.77
1464.15	1614.24	1464.15	1857.24	1464.15	2054.43	1464.15	2292.1	1464.15	2511.7	1464.15	2659.12	1459.2	2886.67
1462.5	1613.65	1462.5	1858.32	1462.5	2052.8	1462.5	2284.67	1462.5	2510.05	1462.5	2660.76	1457.55	2882.19
1460.85	1615.34	1460.85	1862.63	1460.85	2056.12	1460.85	2283.56	1460.85	2507.99	1460.85	2663.9	1455.9	2883.49
1459.2	1616.33	1459.2	1868.26	1459.2	2056.68	1459.2	2274.93	1459.2	2504.17	1459.2	2665.89	1454.25	2885.81
1457.55	1616.47	1457.55	1866.99	1457.55	2060.23	1457.55	2269.05	1457.55	2505.77	1457.55	2671.36	1452.59	2887.23
1455.9	1617.38	1455.9	1861.28	1455.9	2058.79	1455.9	2263.89	1455.9	2499.21	1455.9	2672.18	1450.94	2892.04
1454.25	1611.24	1454.25	1861.54	1454.25	2063.43	1454.25	2268.78	1454.25	2496.81	1454.25	2676.11	1449.29	2897.22
1452.59	1607.83	1452.59	1862.58	1452.59	2069.38	1452.59	2269.54	1452.59	2497.01	1452.59	2673.32	1447.63	2902.24
1450.94	1608.59	1450.94	1863.07	1450.94	2069.95	1450.94	2269.96	1450.94	2497.26	1450.94	2670.69	1445.98	2904.5
1449.29	1607.09	1449.29	1854.96	1449.29	2070.79	1449.29	2275.38	1449.29	2506.21	1449.29	2675.22	1444.33	2906.3
1447.63	1607.25	1447.63	1856.4	1447.63	2074.16	1447.63	2273.8	1447.63	2504.84	1447.63	2675.6	1442.68	2908.12
1445.98	1608.83	1445.98	1853.27	1445.98	2073.51	1445.98	2277.49	1445.98	2507.32	1445.98	2678.11	1441.02	2909.36
1444.33	1608.04	1444.33	1847.3	1444.33	2074.24	1444.33	2282.12	1444.33	2509.09	1444.33	2679.5	1439.37	2909.51
1442.68	1607.87	1442.68	1846.64	1442.68	2073.95	1442.68	2284.02	1442.68	2509.66	1442.68	2678.8	1437.71	2909.65
1441.02	1611.22	1441.02	1842.24	1441.02	2073.86	1441.02	2288.99	1441.02	2513.42	1441.02	2679.4	1436.05	2906.81
1439.37	1611.68	1439.37	1843.7	1439.37	2077.72	1439.37	2289.05	1439.37	2516.28	1439.37	2681.16	1434.4	2906.54
1437.71	1613.18	1437.71	1846.17	1437.71	2077.13	1437.71	2299.14	1437.71	2517.32	1437.71	2685.6	1432.74	2906.33
1436.05	1614.38	1436.05	1846.24	1436.05	2076.55	1436.05	2306.35	1436.05	2518.67	1436.05	2689.02	1431.09	2904.6
1434.4	1616.67	1434.4	1850.19	1434.4	2075.48	1434.4	2304.29	1434.4	2518.63	1434.4	2687.16	1429.43	2904.29
1432.74	1619.09	1432.74	1853.73	1432.74	2077.63	1432.74	2306.84	1432.74	2516.43	1432.74	2691.43	1427.77	2901.16
1431.09	1616.73	1431.09	1849.44	1431.09	2076.69	1431.09	2311.35	1431.09	2515.36	1431.09	2693.58	1426.12	2899.41
1429.43	1618.95	1429.43	1855	1429.43	2075.07	1429.43	2315.79	1429.43	2519.01	1429.43	2695.72	1424.46	2899.65
1427.77	1618.15	1427.77	1857.48	1427.77	2075.36	1427.77	2318.1	1427.77	2522.77	1427.77	2695.22	1422.8	2895.74
1426.12	1621.42	1426.12	1858.38	1426.12	2073.98	1426.12	2317.32	1426.12	2529.81	1426.12	2693.36	1421.14	2894.29
1424.46	1619.26	1424.46	1861.82	1424.46	2071.79	1424.46	2318.03	1424.46	2529.58	1424.46	2691.18	1419.48	2893.83
1422.8	1623.63	1422.8	1866.19	1422.8	2073.74	1422.8	2314.12	1422.8	2532.61	1422.8	2691.56	1417.82	2891.55
1421.14	1623.13	1421.14	1867.86	1421.14	2073.52	1421.14	2314.95	1421.14	2531.15	1421.14	2690.86	1416.16	2892.65
1419.48	1624.85	1419.48	1872.52	1419.48	2073.32	1419.48	2313.27	1419.48	2531.23	1419.48	2686.39	1414.5	2891.5
1417.82	1620.89	1417.82	1872.2	1417.82	2072.26	1417.82	2314.98	1417.82	2532.77	1417.82	2689.14	1412.84	2892.66
1416.16	1624.5	1416.16	1874.41	1416.16	2069.25	1416.16	2315.17	1416.16	2531.57	1416.16	2687.14	1411.18	2892.84
1414.5	1622.19	1414.5	1875.79	1414.5	2072.58	1414.5	2318.1	1414.5	2527.55	1414.5	2691.68	1409.52	2889.6
1412.84	1622.2	1412.84	1877.42	1412.84	2073.81	1412.84	2318.63	1412.84	2526.45	1412.84	2690.99	1407.86	2887.53
1411.18	1627.97	1411.18	1877.66	1411.18	2071.77	1411.18	2316.95	1411.18	2529.05	1411.18	2689.89	1406.2	2888.39
1409.52	1634.36	1409.52	1877.88	1409.52	2069.54	1409.52	2314.02	1409.52	2530.48	1409.52	2693.14	1404.54	2890.02
1407.86	1638	1407.86	1880.8	1407.86	2074.28	1407.86	2310.1	1407.86	2531.78	1407.86	2690.74	1402.88	2892.67
1406.2	1635.37	1406.2	1880.77	1406.2	2076.21	1406.2	2310.39	1406.2	2530.98	1406.2	2692.37	1401.21	2895.09
1404.54	1639.76	1404.54	1882.22	1404.54	2078.08	1404.54	2312.92	1404.54	2533.14	1404.54	2694.84	1399.55	2889.02
1402.88	1648.32	1402.88	1881.8	1402.88	2075.7	1402.88	2312.2	1402.88	2531.73	1402.88	2693.65	1397.89	2889.59
1401.21	1653.01	1401.21	1882.74	1401.21	2076.82	1401.21	2316.03	1401.21	2528.29	1401.21	2697.56	1396.22	2886.54
1399.55	1654.85	1399.55	1886.78	1399.55	2078.43	1399.55	2311.75	1399.55	2528.45	1399.55	2699.64	1394.56	2886.71
1397.89	1659.34	1397.89	1887.44	1397.89	2078.04	1397.89	2316.07	1397.89	2524.86	1397.89	2700.53	1392.89	2887.83
1396.22	1663.57	1396.22	1891.69	1396.22	2075.31	1396.22	2309.06	1396.22	2518.29	1396.22	2704.92	1391.23	2893.61
1394.56	1669.91	1394.56	1898.08	1394.56	2078.04	1394.56	2307.85	1394.56	2519.2	1394.56	2703.21	1389.56	2898.04
1392.89	1670.8	1392.89	1905.08	1392.89	2080.13	1392.89	2313.17	1392.89	2520.48	1392.89	2703.63	1387.9	2899.51
1391.23	1677.09	1391.23	1903.07	1391.23	2085.67	1391.23	2312.27	1391.23	2523.96	1391.23	2701.86	1386.23	2904.27
1389.56	1679.06	1389.56	1902.74	1389.56	2088.69	1389.56	2309.71	1389.56	2529.57	1389.56	2702.22	1384.57	2902.75
1387.9	1678.76	1387.9	1899.84	1387.9	2093.91	1387.9	2316.31	1387.9	2534.5	1387.9	2701.33	1382.9	2903.34
1386.23	1677.52	1386.23	1900.19	1386.23	2096.88	1386.23	2318.47	1386.23	2541.14	1386.23	2703.48	1381.23	2905.54
--	--	1384.57	1901.87	1384.57	2101.63	1384.57	2318.39	1384.57	2546.7	1384.57	2704.36	1379.57	2912.78
--	--	1382.9	1898.15	1382.9	2101.96	1382.9	2319.31	1382.9	2555.85	1382.9	2700.99	1377.9	2918.39
--	--	1381.23	1896.47	1381.23	2102.89	1381.23	2322.04	1381.23	2554.75	1381.23	2697.54	1376.23	2920.44
1379.57	1671.93	1379.57	1895.36	1379.57	2107.46	1379.57	2327.86	1379.57	2558.54	1379.57	2696.65	1374.56	2920.75
1377.9	1670.4	1377.9	1891	1377.9	2102.82	1377.9	2327.04	1377.9	2558.61	1377.9	2699.26	1372.89	2920.63
1376.23	1665.32	1376.23	1893.68	1376.23	2106.3	1376.23	2328.23	1376.23	2559.93	1376.23	2696.76	1371.22	2919.48
1374.56	1670.42	1374.56	1892.3	1374.56	2109.22	1374.56	2325.42	1374.56	2560.63	1374.56	2697.5	1369.55	2918.66
1372.89	1667.33	1372.89	1889.4	1372.89	2111.26	1372.89	2325.6	1372.89	2563.58	1372.89	2694.51	1367.88	2917.47
1371.22	1664.54	1371.22	1887.92	1371.22	2112.7	1371.22	2322.85	1371.22	2563.47	1371.22	2692.25	1366.21	2915.56
1369.55	1659.8	1369.55	1882.44	1369.55	2111.46	1369.55	2317.16	1369.55	2559.82	1369.55	2692.68	1364.54	2912.02
1367.88	1658.77	1367.88	1874.85	1367.88	2110.61	1367.88	2317.43	1367.88	2565.11	1367.88	2683.87	1362.87	2907.92
1366.21	1657.92	1366.21	1873.86	1366.21	2104.46	1366.21	2323.17	1366.21	2561.59	1366.21	2682.58	1361.2	2901.5
1364.54	1656.01	1364.54	1871.65	1364.54	2095.96	1364.54	2320.67	1364.54	2560.97	1364.54	2678.53	1359.53	2892.12
1362.87	1649.98	1362.87	1863.99	1362.87	2088.63	1362.87	2315.36	1362.87	2551.79	1362.87	2670.59	1357.86	2888.72
1361.2	1647.93	1361.2	1863.11	1361.2	2079.23	1361.2	2315.46	1361.2	2547.67	1361.2	2669.78	1356.19	2884.28
1359.53	1657.38	1359.53	1863.13	1359.53	2079.15	1359.53	2312.7	1359.53	2546.41	1359.53	2666.21	1354.51	2881.37
1357.86	1656.46	1357.86	1858.78	1357.86	2075.64	1357.86	2312.99	1357.86	2541.9	1357.86	2664.18	1352.84	2882.7
1356.19	1658.41	1356.19	1862.8	1356.19	2068.28	1356.19	2308.04	1356.19	2539.08	1356.19	2666.66	1351.17	2880.54
1354.51	1657.66	1354.51	1862.38	1354.51	2068.42	1354.51	2310.36	1354.51	2539.62	1354.51	2661.09	1349.49	2879.52
1352.84	1653.32	1352.84	1867.04	1352.84	2064.65	1352.84	2313.71	1352.84	2536.77	1352.84	2658.21	1347.82	2876.39
1351.17	1649.14	1351.17	1860.17	1351.17	2060.2	1351.17	2310.23	1351.17	2539.85	1351.17	2658.89	1346.15	2872.73
1349.49	1647.67	1349.49	1860.1	1349.49	2058.49	1349.49	2309.78	1349.49	2539.15	1349.49	2662.86	1344.47	2869.05
1347.82	1643.68	1347.82	1862.76	1347.82	2052.22	1347.82	2314.56	1347.82	2536.89	1347.82	2663.68	1342.8	2871.07
1346.15	1643.08	1346.15	1863.5	1346.15	2048.79	1346.15	2311.75	1346.15	2540.23	1346.15	2666.52	1341.12	2872.96
1344.47	1633.03	1344.47	1860.95	1344.47	2049.72	1344.47	2311.85	1344.47	2540.2	1344.47	2667.91	1339.45	2873.92
1342.8	1625.44	1342.8	1858.87	1342.8	2050.02	1342.8	2310.55	1342.8	2536.51	1342.8	2668.11	1337.77	2874.53
1341.12	1616.69	1341.12	1857.96	1341.12	2052.69	1341.12	2305.59	1341.12	2534.92	1341.12	2669.32	1336.09	2870.58
1339.45	1611.75	1339.45	1852.69	1339.45	2056.28	1339.45	2305.31	1339.45	2536.46	1339.45	2668.15	1334.42	2865.42
1337.77	1609.53	1337.77	1851.67	1337.77	2055.66	1337.77	2297.13	1337.77	2535.53	1337.77	2669.16	1332.74	2861.17
1336.09	1609.29	1336.09	1849.85	1336.09	2060.78	1336.09	2293.66	1336.09	2537.53	1336.09	2670.55	1331.06	2863.26
1334.42	1608.24	1334.42	1844.06	1334.42	2063.31	1334.42	2286.98	1334.42	2538.38	1334.42	2674.62	1329.38	2861.51
1332.74	1601.92	1332.74	1835.12	1332.74	2066.16	1332.74	2283.71	1332.74	2531.91	1332.74	2676.12	1327.71	2858.57
1331.06	1594.48	1331.06	1831.2	1331.06	2063.31	1331.06	2281.72	1331.06	2527.52	1331.06	2673.91	1326.03	2856.45
1329.38	1591.55	1329.38	1821.63	1329.38	2060.02	1329.38	2280.61	1329.38	2521.39	1329.38	2669.82	1324.35	2854.77
1327.71	1586.72	1327.71	1816.01	1327.71	2053.17	1327.71	2280.9	1327.71	2518.24	1327.71	2664.75	1322.67	2852.21
1326.03	1582	1326.03	1813.94	1326.03	2051.94	1326.03	2278.02	1326.03	2512.91	1326.03	2662.86	1320.99	2849.22
1324.35	1581.3	1324.35	1808.95	1324.35	2046.12	1324.35	2269.07	1324.35	2507.93	1324.35	2656.84	1319.31	2848.35
1322.67	1577.78	1322.67	1802.6	1322.67	2040.08	1322.67	2267.9	1322.67	2501.65	1322.67	2652.5	1317.63	2849.44
1320.99	1577.34	1320.99	1798.82	1320.99	2034.75	1320.99	2267.87	1320.99	2503.52	1320.99	2651.03	1315.95	2850.29
1319.31	1571.61	1319.31	1791.09	1319.31	2035.02	1319.31	2260.49	1319.31	2501.64	1319.31	2643.54	1314.27	2851.56
1317.63	1563.61	1317.63	1785.66	1317.63	2031.49	1317.63	2257.27	1317.63	2496.66	1317.63	2640.2	1312.59	2856.6
1315.95	1559.35	1315.95	1786.53	1315.95	2028.88	1315.95	2250.21	1315.95	2490.7	1315.95	2639.38	1310.9	2856.57
1314.27	1553.24	1314.27	1783.68	1314.27	2023.64	1314.27	2252.84	1314.27	2488.99	1314.27	2634.55	1309.22	2856.9
1312.59	1546.34	1312.59	1780.72	1312.59	2019.97	1312.59	2250.66	1312.59	2491.55	1312.59	2632.14	1307.54	2851.46
1310.9	1540.54	1310.9	1774.32	1310.9	2017.9	1310.9	2246.34	1310.9	2487.89	1310.9	2632.81	1305.86	2849.88
1309.22	1539.97	1309.22	1772.42	1309.22	2016.81	1309.22	2248.36	1309.22	2478.11	1309.22	2627.5	1304.17	2847.63
1307.54	1535.13	1307.54	1767.82	1307.54	2014.39	1307.54	2247.62	1307.54	2473.23	1307.54	2624.79	1302.49	2845.57
1305.86	1531.84	1305.86	1763.25	1305.86	2015.11	1305.86	2243.69	1305.86	2473.39	1305.86	2623.04	1300.81	2843.11
1304.17	1523.49	1304.17	1759.27	1304.17	2016.35	1304.17	2241.06	1304.17	2471.75	1304.17	2621	1299.12	2839.46
1302.49	1522.99	1302.49	1753.9	1302.49	2013.5	1302.49	2237.08	1302.49	2473.07	1302.49	2615.78	1297.44	2838.45
1300.81	1514.84	1300.81	1746.29	1300.81	2012.14	1300.81	2235.16	1300.81	2470.37	1300.81	2609.52	1295.75	2831.6
1299.12	1513.76	1299.12	1734.21	1299.12	2011.2	1299.12	2235.53	1299.12	2466.68	1299.12	2609.6	1294.07	2829.52
1297.44	1507.63	1297.44	1730.72	1297.44	2007.44	1297.44	2228.79	1297.44	2461.63	1297.44	2607.42	1292.38	2829.16
1295.75	1503.91	1295.75	1726.08	1295.75	2003.87	1295.75	2222.92	1295.75	2459.15	1295.75	2605.99	1290.7	2827.61
1294.07	1502.56	1294.07	1724.44	1294.07	2001.16	1294.07	2220.01	1294.07	2452.39	1294.07	2604.6	1289.01	2821.62
1292.38	1500.07	1292.38	1715.23	1292.38	1994.9	1292.38	2219.68	1292.38	2446.21	1292.38	2602.35	1287.32	2817.6
1290.7	1490.97	1290.7	1714.09	1290.7	1989.21	1290.7	2220.32	1290.7	2442.01	1290.7	2600.57	1285.63	2813.89
1289.01	1487.39	1289.01	1708.49	1289.01	1983.32	1289.01	2214.03	1289.01	2438.72	1289.01	2598.43	1283.95	2812.93
1287.32	1487.68	1287.32	1704.98	1287.32	1971.5	1287.32	2210.48	1287.32	2438.56	1287.32	2598.19	1282.26	2811.08
1285.63	1484.91	1285.63	1704.88	1285.63	1965.86	1285.63	2207.44	1285.63	2438.45	1285.63	2594.82	1280.57	2809.22
1283.95	1483.1	1283.95	1703.29	1283.95	1959.55	1283.95	2203.11	1283.95	2435.74	1283.95	2595.09	1278.88	2807.24
1282.26	1479.7	1282.26	1700.58	1282.26	1952.53	1282.26	2199.13	1282.26	2435.02	1282.26	2591.01	1277.19	2806.73
1280.57	1474.47	1280.57	1698.53	1280.57	1945.2	1280.57	2189.13	1280.57	2435.12	1280.57	2589.71	1275.5	2803.53
1278.88	1468.09	1278.88	1693.44	1278.88	1944.35	1278.88	2185.73	1278.88	2430	1278.88	2586.24	1273.81	2802.05
1277.19	1463.74	1277.19	1693.24	1277.19	1941.89	1277.19	2184.1	1277.19	2421.65	1277.19	2586.17	1272.12	2801.8
1275.5	1460.92	1275.5	1692.82	1275.5	1937.58	1275.5	2182.68	1275.5	2419.67	1275.5	2590.35	1270.43	2795.41
1273.81	1461.36	1273.81	1689.74	1273.81	1935.59	1273.81	2183.5	1273.81	2426.44	1273.81	2589.93	1268.74	2791.42
1272.12	1460.91	1272.12	1684.38	1272.12	1933.34	1272.12	2183.34	1272.12	2423.71	1272.12	2590.03	1267.05	2791.21
1270.43	1457.35	1270.43	1681.46	1270.43	1933.78	1270.43	2185.44	1270.43	2418.07	1270.43	2588.61	1265.36	2792.11
1268.74	1455.09	1268.74	1677.27	1268.74	1933.43	1268.74	2185.41	1268.74	2415.6	1268.74	2584.32	1263.67	2788.1
1267.05	1450.96	1267.05	1671.45	1267.05	1932.05	1267.05	2183.46	1267.05	2421.6	1267.05	2586.13	1261.98	2788.62
1265.36	1445.05	1265.36	1667.29	1265.36	1930.74	1265.36	2184.34	1265.36	2421.59	1265.36	2586.1	1260.29	2790.26
1263.67	1441	1263.67	1662.33	1263.67	1929.05	1263.67	2187.73	1263.67	2421.76	1263.67	2588.62	1258.59	2787.41
1261.98	1438.76	1261.98	1649.59	1261.98	1928.5	1261.98	2187.83	1261.98	2420.69	1261.98	2588.89	1256.9	2783.25
1260.29	1431.89	1260.29	1640.9	1260.29	1929.75	1260.29	2180.83	1260.29	2415.54	1260.29	2590.76	1255.21	2781.03
1258.59	1428.89	1258.59	1634.73	1258.59	1929.44	1258.59	2175.17	1258.59	2414.89	1258.59	2595.01	1253.51	2778.18
1256.9	1424.32	1256.9	1634	1256.9	1927.9	1256.9	2170.88	1256.9	2411.66	1256.9	2595.02	1251.82	2775.75
1255.21	1426.27	1255.21	1628.8	1255.21	1927.36	1255.21	2170.38	1255.21	2412.25	1255.21	2600.11	1250.12	2771.36
1253.51	1426.2	1253.51	1623.38	1253.51	1928.15	1253.51	2168.19	1253.51	2409.63	1253.51	2601.37	1248.43	2770.37
1251.82	1420.42	1251.82	1614.58	1251.82	1928.78	1251.82	2169.84	1251.82	2413.5	1251.82	2604.59	1246.73	2772.22
1250.12	1417.02	1250.12	1611.83	1250.12	1930.65	1250.12	2168	1250.12	2414.4	1250.12	2599.49	1245.04	2773.53
1248.43	1420.03	1248.43	1605.35	1248.43	1930.79	1248.43	2163.15	1248.43	2417.8	1248.43	2595.03	1243.34	2774.89
1246.73	1419.29	1246.73	1606.98	1246.73	1926.35	1246.73	2162.1	1246.73	2414.85	1246.73	2593.68	1241.64	2771.65
1245.04	1410.05	1245.04	1605.41	1245.04	1929.31	1245.04	2162.44	1245.04	2411.11	1245.04	2587.6	1239.95	2766.79
1243.34	1408.88	1243.34	1602.62	1243.34	1925.38	1243.34	2160.84	1243.34	2408.62	1243.34	2585.95	1238.25	2762.37
1241.64	1406.89	1241.64	1601.34	1241.64	1920.39	1241.64	2159	1241.64	2403.45	1241.64	2581.04	1236.55	2763.03
1239.95	1401.14	1239.95	1597.52	1239.95	1919.5	1239.95	2155.68	1239.95	2396.78	1239.95	2577.25	1234.85	2762.93
1238.25	1398.61	1238.25	1593.49	1238.25	1919.39	1238.25	2160.82	1238.25	2393.47	1238.25	2572.47	1233.16	2763.28
1236.55	1393.9	1236.55	1597.27	1236.55	1915.78	1236.55	2159.37	1236.55	2390.25	1236.55	2569.58	1231.46	2764.99
1234.85	1388.83	1234.85	1599.95	1234.85	1918.6	1234.85	2163.14	1234.85	2392.73	1234.85	2567.36	1229.76	2763.22
1233.16	1387.95	1233.16	1604.03	1233.16	1916.54	1233.16	2165.34	1233.16	2391.24	1233.16	2560.09	1228.06	2766.23
1231.46	1388.59	1231.46	1606.02	1231.46	1910.62	1231.46	2166.25	1231.46	2383.63	1231.46	2557.91	1226.36	2767.11
1229.76	1384.49	1229.76	1606.65	1229.76	1912.16	1229.76	2166.04	1229.76	2384.8	1229.76	2554.41	1224.66	2769.64
1228.06	1383.19	1228.06	1606.76	1228.06	1909.26	1228.06	2164.01	1228.06	2387.76	1228.06	2554.1	1222.96	2770.31
1226.36	1378.99	1226.36	1605.76	1226.36	1907.54	1226.36	2162.2	1226.36	2393.77	1226.36	2555.81	1221.26	2772.67
1224.66	1372.31	1224.66	1603.58	1224.66	1905.23	1224.66	2160.48	1224.66	2390.38	1224.66	2558.15	1219.56	2773.39
1222.96	1374.37	1222.96	1598.96	1222.96	1901.94	1222.96	2163.05	1222.96	2390.46	1222.96	2556.79	1217.86	2767.96
1221.26	1374.3	1221.26	1594.46	1221.26	1897.65	1221.26	2162.8	1221.26	2390.38	1221.26	2556.01	1216.15	2769.32
1219.56	1374.79	1219.56	1590.81	1219.56	1890.88	1219.56	2158.25	1219.56	2387.92	1219.56	2558.04	1214.45	2770.84
1217.86	1374.49	1217.86	1590.7	1217.86	1888.02	1217.86	2157.2	1217.86	2384.79	1217.86	2559.64	1212.75	2768.72
1216.15	1373.99	1216.15	1587.24	1216.15	1886.87	1216.15	2156.79	1216.15	2384.51	1216.15	2561.43	1211.04	2769.26
1214.45	1374.35	1214.45	1582.67	1214.45	1887.45	1214.45	2152.21	1214.45	2382.77	1214.45	2560.78	1209.34	2767.1
1212.75	1370.46	1212.75	1578.14	1212.75	1891.18	1212.75	2146.8	1212.75	2380.25	1212.75	2558.38	1207.64	2765.5
1211.04	1367.34	1211.04	1573.41	1211.04	1885.92	1211.04	2146.34	1211.04	2380.61	1211.04	2554.95	1205.93	2764.11
1209.34	1368.91	1209.34	1568.98	1209.34	1883.52	1209.34	2143.81	1209.34	2378.21	1209.34	2548.04	1204.23	2760.33
1207.64	1362.6	1207.64	1565.29	1207.64	1880.27	1207.64	2141.2	1207.64	2375.91	1207.64	2546.26	1202.53	2754.53
1205.93	1355.99	1205.93	1564.22	1205.93	1876.79	1205.93	2138.38	1205.93	2369.21	1205.93	2544.29	1200.82	2749.3
1204.23	1345.3	1204.23	1555.83	1204.23	1875.51	1204.23	2135.48	1204.23	2365.75	1204.23	2542.04	1199.12	2744.38
[truncated: 605 more rows]

## Sheet: Figure 4g
Figure 4g-In-situ Raman spectra of CN@NiCoS electrocatalyst
initial		OCP		-0.1		-0.2		-0.3		-0.4		-0.5
Raman shift	Intensity	Raman shift	Intensity	Raman shift	Intensity	Raman shift	Intensity	Raman shift	Intensity	Raman shift	Intensity	Raman shift	Intensity
4003.04	1366.75	4003.04	1145.09	4003.04	1394.76	4003.04	1740.88	4003.04	2146.98	4003.04	2482.43	4003.04	2749.44
4001.89	1357.82	4001.89	1134.31	4001.89	1391.52	4001.89	1738.6	4001.89	2136.76	4001.89	2473.84	4001.89	2749.08
4000.74	1349.43	4000.74	1124.28	4000.74	1388.44	4000.74	1736.56	4000.74	2127.23	4000.74	2465.7	4000.74	2748.52
3999.59	1341.57	3999.59	1115	3999.59	1385.52	3999.59	1734.78	3999.59	2118.42	3999.59	2458.01	3999.59	2747.75
3998.44	1334.26	3998.44	1106.47	3998.44	1382.76	3998.44	1733.24	3998.44	2110.31	3998.44	2450.76	3998.44	2746.77
3997.29	1327.48	3997.29	1098.69	3997.29	1380.16	3997.29	1731.96	3997.29	2102.9	3997.29	2443.96	3997.29	2745.58
3996.14	1321.23	3996.14	1091.66	3996.14	1377.72	3996.14	1730.92	3996.14	2096.2	3996.14	2437.61	3996.14	2744.18
3994.99	1315.52	3994.99	1085.38	3994.99	1375.44	3994.99	1730.13	3994.99	2090.21	3994.99	2431.71	3994.99	2742.57
3993.84	1310.35	3993.84	1079.85	3993.84	1373.32	3993.84	1729.59	3993.84	2084.92	3993.84	2426.26	3993.84	2740.76
3992.69	1305.71	3992.69	1075.07	3992.69	1371.36	3992.69	1729.3	3992.69	2080.33	3992.69	2421.26	3992.69	2738.74
3991.54	1301.61	3991.54	1071.04	3991.54	1369.55	3991.54	1729.26	3991.54	2076.45	3991.54	2416.7	3991.54	2736.51
3990.38	1298.05	3990.38	1067.76	3990.38	1367.91	3990.38	1729.46	3990.38	2073.28	3990.38	2412.6	3990.38	2734.07
3989.23	1295.02	3989.23	1065.23	3989.23	1366.42	3989.23	1729.92	3989.23	2070.81	3989.23	2408.94	3989.23	2731.42
3988.08	1290.93	3988.08	1057.22	3988.08	1363.06	3988.08	1733.74	3988.08	2069.05	3988.08	2399.93	3988.08	2729.63
3986.93	1295.65	3986.93	1062.85	3986.93	1370.48	3986.93	1741.51	3986.93	2075.53	3986.93	2405.82	3986.93	2733
3985.77	1288.25	3985.77	1063.29	3985.77	1366.6	3985.77	1747.22	3985.77	2071.37	3985.77	2405.07	3985.77	2730.83
3984.62	1286.42	3984.62	1067.13	3984.62	1364.58	3984.62	1746.75	3984.62	2070.22	3984.62	2398.2	3984.62	2724.25
3983.47	1284.01	3983.47	1065.36	3983.47	1365.42	3983.47	1749.47	3983.47	2072	3983.47	2398.59	3983.47	2723.69
3982.31	1289.83	3982.31	1071.7	3982.31	1362.34	3982.31	1756.28	3982.31	2072.36	3982.31	2401.19	3982.31	2717.42
3981.16	1294.6	3981.16	1075.38	3981.16	1363.75	3981.16	1754	3981.16	2072.69	3981.16	2400.41	3981.16	2711.91
3980.01	1302.24	3980.01	1081.11	3980.01	1362.28	3980.01	1751.4	3980.01	2069.96	3980.01	2402.15	3980.01	2707.41
3978.85	1303.55	3978.85	1089.66	3978.85	1364.86	3978.85	1747.54	3978.85	2072.04	3978.85	2396.13	3978.85	2705.78
3977.7	1309.51	3977.7	1091.44	3977.7	1358.96	3977.7	1734.81	3977.7	2079.06	3977.7	2394.38	3977.7	2702.66
3976.54	1302.52	3976.54	1093.19	3976.54	1356.75	3976.54	1733.64	3976.54	2081	3976.54	2395.28	3976.54	2696.99
3975.39	1299.91	3975.39	1092.53	3975.39	1356.1	3975.39	1733.61	3975.39	2081.8	3975.39	2394.99	3975.39	2696.28
3974.24	1298.49	3974.24	1092.13	3974.24	1355.95	3974.24	1729.19	3974.24	2082.42	3974.24	2396.85	3974.24	2696.45
3973.08	1303.48	3973.08	1096.26	3973.08	1352.49	3973.08	1730.33	3973.08	2090.46	3973.08	2395.66	3973.08	2691.29
3971.93	1300.19	3971.93	1104.44	3971.93	1352.89	3971.93	1722.19	3971.93	2097.23	3971.93	2394.42	3971.93	2691.59
3970.77	1295.02	3970.77	1101.98	3970.77	1353.78	3970.77	1719.56	3970.77	2104.14	3970.77	2398.33	3970.77	2691.47
3969.61	1292.26	3969.61	1095.74	3969.61	1349.79	3969.61	1712	3969.61	2105.91	3969.61	2399.71	3969.61	2695.62
3968.46	1283.53	3968.46	1099.36	3968.46	1351.92	3968.46	1711.79	3968.46	2103.62	3968.46	2398.83	3968.46	2700.16
3967.3	1280.48	3967.3	1093.35	3967.3	1353.53	3967.3	1707.85	3967.3	2100.29	3967.3	2403.28	3967.3	2705.98
3966.15	1278.15	3966.15	1088.64	3966.15	1352.24	3966.15	1702.97	3966.15	2101.16	3966.15	2408.37	3966.15	2708.62
3964.99	1271.83	3964.99	1084.98	3964.99	1356.81	3964.99	1703.48	3964.99	2098.42	3964.99	2407.08	3964.99	2713.84
3963.83	1265.65	3963.83	1083.1	3963.83	1358.38	3963.83	1706.54	3963.83	2100.15	3963.83	2411.56	3963.83	2715.77
3962.68	1266.2	3962.68	1081.43	3962.68	1354.72	3962.68	1706.51	3962.68	2100.51	3962.68	2409.64	3962.68	2717.65
3961.52	1266.07	3961.52	1081.8	3961.52	1353.72	3961.52	1703.03	3961.52	2104.9	3961.52	2410.42	3961.52	2716.98
3960.36	1260.46	3960.36	1079.89	3960.36	1349.42	3960.36	1704.3	3960.36	2105.7	3960.36	2411.12	3960.36	2716.11
3959.2	1252.69	3959.2	1076.8	3959.2	1343.86	3959.2	1706.14	3959.2	2101.87	3959.2	2408.03	3959.2	2716.16
3958.05	1249.01	3958.05	1077.53	3958.05	1336.14	3958.05	1710.35	3958.05	2094.98	3958.05	2401.28	3958.05	2713.86
3956.89	1244.41	3956.89	1076.41	3956.89	1333.87	3956.89	1709.13	3956.89	2090.64	3956.89	2396.92	3956.89	2712.07
3955.73	1243	3955.73	1075.28	3955.73	1335.43	3955.73	1716.32	3955.73	2086.91	3955.73	2400.13	3955.73	2713.41
3954.57	1249.29	3954.57	1082.06	3954.57	1332.88	3954.57	1718.19	3954.57	2083.1	3954.57	2392.94	3954.57	2711.3
3953.41	1242.6	3953.41	1082.96	3953.41	1333.84	3953.41	1714.74	3953.41	2079.1	3953.41	2395.17	3953.41	2709.89
3952.25	1247.65	3952.25	1084.73	3952.25	1330.2	3952.25	1715.16	3952.25	2075.19	3952.25	2396.74	3952.25	2711.47
3951.09	1241.29	3951.09	1079.36	3951.09	1335.74	3951.09	1714.52	3951.09	2070.02	3951.09	2393.25	3951.09	2706.15
3949.94	1241.4	3949.94	1079.35	3949.94	1334.78	3949.94	1714.7	3949.94	2063.42	3949.94	2386.67	3949.94	2703.33
3948.78	1232.98	3948.78	1079.16	3948.78	1335.24	3948.78	1719.44	3948.78	2059.17	3948.78	2386.73	3948.78	2696.94
3947.62	1236.2	3947.62	1080.79	3947.62	1338.29	3947.62	1717.53	3947.62	2057.25	3947.62	2387.11	3947.62	2701.05
3946.46	1242.23	3946.46	1079.69	3946.46	1341.29	3946.46	1714.23	3946.46	2060.99	3946.46	2388.39	3946.46	2696.84
3945.3	1247.09	3945.3	1078.88	3945.3	1342.46	3945.3	1712.11	3945.3	2063.4	3945.3	2389.06	3945.3	2694.62
3944.14	1246.65	3944.14	1078	3944.14	1342.26	3944.14	1712.46	3944.14	2062.26	3944.14	2384.71	3944.14	2691.18
3942.98	1246.81	3942.98	1071.36	3942.98	1344.56	3942.98	1703.03	3942.98	2063.11	3942.98	2383.94	3942.98	2688.62
3941.81	1247.22	3941.81	1070.8	3941.81	1337.43	3941.81	1702.48	3941.81	2062.34	3941.81	2385.4	3941.81	2691.78
3940.65	1245.6	3940.65	1073	3940.65	1332.48	3940.65	1695.74	3940.65	2064.3	3940.65	2384.22	3940.65	2686.47
3939.49	1243.99	3939.49	1069.27	3939.49	1332.36	3939.49	1686.98	3939.49	2066.81	3939.49	2390.57	3939.49	2685.05
3938.33	1252.81	3938.33	1069.7	3938.33	1329.2	3938.33	1676.4	3938.33	2073.04	3938.33	2398.05	3938.33	2686.06
3937.17	1252.14	3937.17	1072.39	3937.17	1330.31	3937.17	1672.53	3937.17	2071.85	3937.17	2397.03	3937.17	2685.47
3936.01	1256.96	3936.01	1072.04	3936.01	1323.88	3936.01	1667.94	3936.01	2075.56	3936.01	2397.06	3936.01	2681.99
3934.85	1254.96	3934.85	1074.82	3934.85	1317.34	3934.85	1666.9	3934.85	2079.15	3934.85	2396.6	3934.85	2689.75
3933.68	1247.13	3933.68	1074.86	3933.68	1314.73	3933.68	1665.32	3933.68	2083.01	3933.68	2388.67	3933.68	2688.66
3932.52	1246.28	3932.52	1073.08	3932.52	1312.12	3932.52	1667.09	3932.52	2082.31	3932.52	2383.9	3932.52	2690.42
3931.36	1243.61	3931.36	1069.51	3931.36	1308.52	3931.36	1665.77	3931.36	2078.94	3931.36	2377.02	3931.36	2692.47
3930.2	1244.45	3930.2	1066.94	3930.2	1306.13	3930.2	1667.13	3930.2	2078.67	3930.2	2370.32	3930.2	2694.01
3929.03	1242.24	3929.03	1061.96	3929.03	1309.28	3929.03	1663.93	3929.03	2077.34	3929.03	2369.32	3929.03	2696.19
3927.87	1237.06	3927.87	1057.42	3927.87	1317.63	3927.87	1665.37	3927.87	2077.6	3927.87	2364.76	3927.87	2696.52
3926.71	1232.01	3926.71	1056.62	3926.71	1324	3926.71	1669.42	3926.71	2074.02	3926.71	2364.19	3926.71	2698.68
3925.54	1222.21	3925.54	1053.91	3925.54	1324.6	3925.54	1672.45	3925.54	2070.4	3925.54	2362.43	3925.54	2701.12
3924.38	1218.11	3924.38	1050.39	3924.38	1330.26	3924.38	1678.5	3924.38	2068.3	3924.38	2359.34	3924.38	2698.76
3923.21	1209.59	3923.21	1050.98	3923.21	1333.52	3923.21	1675.75	3923.21	2059.92	3923.21	2350.93	3923.21	2692.38
3922.05	1203.84	3922.05	1049.55	3922.05	1335.64	3922.05	1675.92	3922.05	2059.62	3922.05	2344.04	3922.05	2691.77
3920.88	1204.4	3920.88	1044.99	3920.88	1332.92	3920.88	1674.42	3920.88	2062.19	3920.88	2346.83	3920.88	2689.58
3919.72	1210.61	3919.72	1043.71	3919.72	1335.64	3919.72	1676.21	3919.72	2064.05	3919.72	2344.01	3919.72	2685.56
3918.55	1207.18	3918.55	1035.42	3918.55	1334.12	3918.55	1676.53	3918.55	2059.24	3918.55	2339.72	3918.55	2685.18
3917.39	1208.12	3917.39	1033.69	3917.39	1323.68	3917.39	1678.42	3917.39	2055.89	3917.39	2337.67	3917.39	2684.01
3916.22	1211.32	3916.22	1031.27	3916.22	1317.58	3916.22	1675.26	3916.22	2054.73	3916.22	2334.22	3916.22	2679.43
3915.06	1209.79	3915.06	1030.66	3915.06	1320.69	3915.06	1666.92	3915.06	2056.87	3915.06	2338.99	3915.06	2678.67
3913.89	1208.04	3913.89	1033.45	3913.89	1314.23	3913.89	1669.45	3913.89	2056.24	3913.89	2343.35	3913.89	2674
3912.73	1210.14	3912.73	1036.18	3912.73	1313.38	3912.73	1666.48	3912.73	2055.39	3912.73	2350.87	3912.73	2670.53
3911.56	1209.69	3911.56	1039.83	3911.56	1321.88	3911.56	1663.51	3911.56	2049.82	3911.56	2356.65	3911.56	2669.53
3910.39	1211.44	3910.39	1040.6	3910.39	1321.49	3910.39	1660.77	3910.39	2047.07	3910.39	2364.41	3910.39	2668.48
3909.23	1209.28	3909.23	1036.4	3909.23	1319.05	3909.23	1667.41	3909.23	2040.67	3909.23	2364.61	3909.23	2666.07
3908.06	1205.09	3908.06	1035.78	3908.06	1317.76	3908.06	1668.41	3908.06	2043.57	3908.06	2371.02	3908.06	2667.59
3906.89	1198.96	3906.89	1039.51	3906.89	1319.15	3906.89	1667.72	3906.89	2041.05	3906.89	2374.04	3906.89	2676.78
3905.72	1199.04	3905.72	1037.69	3905.72	1319.49	3905.72	1663.46	3905.72	2035.28	3905.72	2373.19	3905.72	2672.84
3904.56	1200.08	3904.56	1039.2	3904.56	1314.64	3904.56	1661.38	3904.56	2034.54	3904.56	2380.91	3904.56	2672.57
3903.39	1198.54	3903.39	1036.54	3903.39	1316.07	3903.39	1661.21	3903.39	2030.17	3903.39	2382.66	3903.39	2675.36
3902.22	1194.65	3902.22	1035.47	3902.22	1307.08	3902.22	1665.08	3902.22	2031.21	3902.22	2380.78	3902.22	2674.1
3901.05	1199.24	3901.05	1038.51	3901.05	1310.98	3901.05	1669.02	3901.05	2028.63	3901.05	2384.81	3901.05	2673.16
3899.88	1193.43	3899.88	1041.28	3899.88	1312.35	3899.88	1673.2	3899.88	2030.88	3899.88	2383.07	3899.88	2675.74
3898.71	1196.68	3898.71	1046.78	3898.71	1309.4	3898.71	1676.21	3898.71	2031.13	3898.71	2386.24	3898.71	2674.97
3897.55	1195.91	3897.55	1050.56	3897.55	1305.69	3897.55	1676.87	3897.55	2033.65	3897.55	2385.96	3897.55	2674.49
3896.38	1196.32	3896.38	1055.38	3896.38	1314.39	3896.38	1678.68	3896.38	2029.79	3896.38	2386.09	3896.38	2673.21
3895.21	1194.75	3895.21	1059.78	3895.21	1313.34	3895.21	1673.18	3895.21	2026.7	3895.21	2377.26	3895.21	2672.62
3894.04	1190.77	3894.04	1052.59	3894.04	1315.34	3894.04	1676.26	3894.04	2031.17	3894.04	2376.51	3894.04	2670.54
3892.87	1197.19	3892.87	1049.72	3892.87	1317.02	3892.87	1676.99	3892.87	2034.94	3892.87	2373.51	3892.87	2666.81
3891.7	1199.77	3891.7	1051.11	3891.7	1319.38	3891.7	1679.42	3891.7	2036.98	3891.7	2365.39	3891.7	2667.79
3890.53	1206.41	3890.53	1050.3	3890.53	1315.77	3890.53	1680.56	3890.53	2038.46	3890.53	2361.64	3890.53	2668.89
3889.36	1210.96	3889.36	1050.16	3889.36	1305.86	3889.36	1679.12	3889.36	2044.54	3889.36	2361.93	3889.36	2668.84
3888.19	1215.62	3888.19	1044.94	3888.19	1310.94	3888.19	1677.68	3888.19	2046.54	3888.19	2356.13	3888.19	2667.14
3887.02	1211.16	3887.02	1050.69	3887.02	1316.01	3887.02	1680.71	3887.02	2049.97	3887.02	2356.2	3887.02	2668.67
3885.84	1215.47	3885.84	1052.95	3885.84	1316.33	3885.84	1685.43	3885.84	2050.46	3885.84	2353.88	3885.84	2668.11
3884.67	1213.23	3884.67	1056.28	3884.67	1320.12	3884.67	1686.99	3884.67	2054.03	3884.67	2353.2	3884.67	2670.57
3883.5	1212.47	3883.5	1052.78	3883.5	1322.53	3883.5	1684.48	3883.5	2055.36	3883.5	2353.82	3883.5	2669.34
3882.33	1211.15	3882.33	1050.05	3882.33	1321.14	3882.33	1685.33	3882.33	2057.67	3882.33	2349.98	3882.33	2666.95
3881.16	1207.76	3881.16	1039.55	3881.16	1322.1	3881.16	1684.57	3881.16	2056.19	3881.16	2345.4	3881.16	2670.25
3879.99	1204.16	3879.99	1042.47	3879.99	1325.73	3879.99	1677.32	3879.99	2057.35	3879.99	2348.59	3879.99	2667.65
3878.81	1198.36	3878.81	1042.73	3878.81	1324.29	3878.81	1673.62	3878.81	2057.72	3878.81	2345.2	3878.81	2667.09
3877.64	1190.56	3877.64	1040.44	3877.64	1318.37	3877.64	1670.18	3877.64	2058.17	3877.64	2345.81	3877.64	2667.85
3876.47	1185.51	3876.47	1043.2	3876.47	1312.71	3876.47	1669.56	3876.47	2062.33	3876.47	2343.09	3876.47	2665.54
3875.29	1177.67	3875.29	1043.19	3875.29	1315.04	3875.29	1671.14	3875.29	2064.98	3875.29	2339.21	3875.29	2667.03
3874.12	1172.2	3874.12	1043.13	3874.12	1307.14	3874.12	1672.46	3874.12	2065.79	3874.12	2333.79	3874.12	2668.67
3872.95	1172.57	3872.95	1041.88	3872.95	1309.57	3872.95	1670.43	3872.95	2067.52	3872.95	2338.2	3872.95	2669.56
3871.77	1165.4	3871.77	1038.99	3871.77	1304.97	3871.77	1669.18	3871.77	2067.63	3871.77	2334.01	3871.77	2669.09
3870.6	1159.89	3870.6	1038.17	3870.6	1306.45	3870.6	1668.88	3870.6	2061.42	3870.6	2335.79	3870.6	2671.94
3869.43	1153.56	3869.43	1037.97	3869.43	1302.15	3869.43	1668.87	3869.43	2057.69	3869.43	2343.14	3869.43	2671.58
3868.25	1142.03	3868.25	1037.29	3868.25	1307.34	3868.25	1667.18	3868.25	2051.33	3868.25	2337.81	3868.25	2669.31
3867.08	1137.46	3867.08	1031.09	3867.08	1306.21	3867.08	1666.25	3867.08	2052.15	3867.08	2336.02	3867.08	2663.87
3865.9	1132.35	3865.9	1023.21	3865.9	1304.55	3865.9	1662.67	3865.9	2053.39	3865.9	2337.74	3865.9	2661.93
3864.73	1134.26	3864.73	1024.87	3864.73	1303.5	3864.73	1667.75	3864.73	2056.01	3864.73	2334.38	3864.73	2663.6
3863.55	1139.65	3863.55	1032.03	3863.55	1297.65	3863.55	1672.43	3863.55	2055.31	3863.55	2333.76	3863.55	2665.42
3862.38	1140.96	3862.38	1033.23	3862.38	1292.26	3862.38	1673.75	3862.38	2054.78	3862.38	2337.72	3862.38	2665.18
3861.2	1144.2	3861.2	1032.99	3861.2	1290.19	3861.2	1669.62	3861.2	2058.02	3861.2	2337.97	3861.2	2669.23
3860.02	1150.95	3860.02	1031.5	3860.02	1294.99	3860.02	1674.36	3860.02	2059.77	3860.02	2335.9	3860.02	2666.41
3858.85	1156.21	3858.85	1038.89	3858.85	1296.69	3858.85	1679.55	3858.85	2058.96	3858.85	2343.54	3858.85	2663.89
3857.67	1165.29	3857.67	1036.58	3857.67	1299.14	3857.67	1680.53	3857.67	2061.87	3857.67	2346.88	3857.67	2664.62
3856.5	1168.25	3856.5	1035.57	3856.5	1303.73	3856.5	1680.24	3856.5	2064.06	3856.5	2349.79	3856.5	2666
3855.32	1180.78	3855.32	1031.41	3855.32	1303.23	3855.32	1681.49	3855.32	2063.8	3855.32	2355.34	3855.32	2663.99
3854.14	1184.46	3854.14	1029.35	3854.14	1314.55	3854.14	1679.54	3854.14	2063.02	3854.14	2357.61	3854.14	2665.15
3852.96	1189.11	3852.96	1026.08	3852.96	1314.72	3852.96	1675.39	3852.96	2063.74	3852.96	2362.01	3852.96	2666.94
3851.79	1198.08	3851.79	1029.65	3851.79	1319.26	3851.79	1670.84	3851.79	2072.25	3851.79	2368.87	3851.79	2666.94
3850.61	1196.88	3850.61	1034.61	3850.61	1327.62	3850.61	1673.01	3850.61	2071.6	3850.61	2366.04	3850.61	2672.5
3849.43	1205.93	3849.43	1034.03	3849.43	1327.44	3849.43	1671.29	3849.43	2070.51	3849.43	2368.74	3849.43	2678.11
3848.25	1211.92	3848.25	1035.03	3848.25	1329.6	3848.25	1673.09	3848.25	2071.99	3848.25	2366.68	3848.25	2676.18
3847.08	1208.97	3847.08	1032.65	3847.08	1337.94	3847.08	1673.54	3847.08	2074.2	3847.08	2365.45	3847.08	2682.19
3845.9	1212.2	3845.9	1028	3845.9	1338.59	3845.9	1672.51	3845.9	2071.08	3845.9	2359.99	3845.9	2687.72
3844.72	1218.82	3844.72	1028.66	3844.72	1338.27	3844.72	1673.01	3844.72	2070.29	3844.72	2361.7	3844.72	2688.43
3843.54	1216.08	3843.54	1024.94	3843.54	1337.97	3843.54	1670.47	3843.54	2064.88	3843.54	2360.49	3843.54	2689.25
3842.36	1215.13	3842.36	1029.48	3842.36	1337.49	3842.36	1671.57	3842.36	2062.48	3842.36	2360.24	3842.36	2692.5
3841.18	1216.25	3841.18	1031.59	3841.18	1336.32	3841.18	1664.97	3841.18	2065.63	3841.18	2357.87	3841.18	2687.67
3840	1209.93	3840	1036.02	3840	1340.28	3840	1661.47	3840	2065.47	3840	2351.88	3840	2684.48
3838.82	1208.88	3838.82	1039.45	3838.82	1337.94	3838.82	1661.71	3838.82	2062.06	3838.82	2351.14	3838.82	2689.5
3837.64	1201.35	3837.64	1041.86	3837.64	1334.83	3837.64	1658.12	3837.64	2061.9	3837.64	2348.29	3837.64	2694.41
3836.46	1208.94	3836.46	1042.86	3836.46	1331.54	3836.46	1666.74	3836.46	2062.45	3836.46	2343.25	3836.46	2694.33
3835.28	1202.75	3835.28	1045.1	3835.28	1332.6	3835.28	1668.34	3835.28	2060.39	3835.28	2343.8	3835.28	2688.61
3834.1	1203.02	3834.1	1043.2	3834.1	1328.9	3834.1	1667.23	3834.1	2064.4	3834.1	2348.86	3834.1	2688.11
3832.92	1203	3832.92	1047.23	3832.92	1325.91	3832.92	1663.69	3832.92	2069.11	3832.92	2351.82	3832.92	2684.87
3831.74	1199.74	3831.74	1048.72	3831.74	1322.26	3831.74	1665.5	3831.74	2068.42	3831.74	2356.34	3831.74	2679.71
3830.56	1199.86	3830.56	1051.14	3830.56	1317.4	3830.56	1666.64	3830.56	2066.78	3830.56	2365.75	3830.56	2678.02
3829.37	1198.86	3829.37	1045.28	3829.37	1317.38	3829.37	1665.48	3829.37	2070	3829.37	2369.19	3829.37	2676.84
3828.19	1194.14	3828.19	1047.79	3828.19	1318	3828.19	1666.67	3828.19	2070.92	3828.19	2369.3	3828.19	2681.27
3827.01	1197.9	3827.01	1049.08	3827.01	1319.19	3827.01	1670.33	3827.01	2074.34	3827.01	2374.88	3827.01	2682.79
3825.83	1191.31	3825.83	1045.91	3825.83	1322.62	3825.83	1672.08	3825.83	2076.12	3825.83	2380.61	3825.83	2685.81
3824.65	1190.23	3824.65	1048.23	3824.65	1317.77	3824.65	1667.54	3824.65	2081.23	3824.65	2382.77	3824.65	2688.11
3823.46	1192.35	3823.46	1047.41	3823.46	1325.39	3823.46	1671.26	3823.46	2083.78	3823.46	2382.57	3823.46	2691.75
3822.28	1192.85	3822.28	1050.73	3822.28	1332.47	3822.28	1678.47	3822.28	2080.34	3822.28	2382.16	3822.28	2691.57
3821.1	1200.58	3821.1	1043.88	3821.1	1328.99	3821.1	1674.24	3821.1	2081.98	3821.1	2386.51	3821.1	2689.59
3819.91	1193.88	3819.91	1045.7	3819.91	1327.11	3819.91	1681.04	3819.91	2084.14	3819.91	2387.85	3819.91	2687.51
3818.73	1190.5	3818.73	1047.61	3818.73	1332.89	3818.73	1683.47	3818.73	2085.88	3818.73	2389.88	3818.73	2689.81
3817.55	1198.1	3817.55	1048.05	3817.55	1328.39	3817.55	1684.77	3817.55	2085.31	3817.55	2383.49	3817.55	2692.09
3816.36	1201.89	3816.36	1052.11	3816.36	1330.92	3816.36	1690.7	3816.36	2085.07	3816.36	2382.45	3816.36	2694.47
3815.18	1196.63	3815.18	1056.05	3815.18	1337.51	3815.18	1693.3	3815.18	2087.39	3815.18	2386.39	3815.18	2693.59
3813.99	1207.54	3813.99	1063.82	3813.99	1338.74	3813.99	1696.97	3813.99	2093.08	3813.99	2380.19	3813.99	2697.92
3812.81	1203.25	3812.81	1062.33	3812.81	1344.5	3812.81	1697.48	3812.81	2091.62	3812.81	2382.6	3812.81	2702.81
3811.62	1207.01	3811.62	1067.26	3811.62	1345.86	3811.62	1697.8	3811.62	2088.56	3811.62	2388.26	3811.62	2707.31
3810.44	1208.7	3810.44	1065.07	3810.44	1351.43	3810.44	1700.28	3810.44	2086.92	3810.44	2389.57	3810.44	2716.15
3809.25	1212.71	3809.25	1061.73	3809.25	1356.7	3809.25	1699.82	3809.25	2089.42	3809.25	2392.82	3809.25	2716.16
3808.07	1217.11	3808.07	1061.95	3808.07	1360.17	3808.07	1703.2	3808.07	2085.85	3808.07	2388.52	3808.07	2714.96
3806.88	1209.34	3806.88	1067.91	3806.88	1363.84	3806.88	1706.39	3806.88	2087.78	3806.88	2393.45	3806.88	2719.67
3805.7	1215.6	3805.7	1069.87	3805.7	1366.58	3805.7	1702.29	3805.7	2088.79	3805.7	2394.64	3805.7	2724.16
3804.51	1215.71	3804.51	1075.86	3804.51	1368.22	3804.51	1696.31	3804.51	2087.09	3804.51	2392.78	3804.51	2727.22
3803.32	1221.68	3803.32	1075.56	3803.32	1370.21	3803.32	1698.09	3803.32	2086.06	3803.32	2391.83	3803.32	2728.7
3802.14	1227.13	3802.14	1074.83	3802.14	1372.37	3802.14	1706.16	3802.14	2088.44	3802.14	2390.61	3802.14	2727.75
3800.95	1227.72	3800.95	1077.78	3800.95	1377.25	3800.95	1705.15	3800.95	2087.26	3800.95	2388.12	3800.95	2727.65
3799.76	1228.56	3799.76	1085.33	3799.76	1375.3	3799.76	1706.07	3799.76	2089.84	3799.76	2384.71	3799.76	2733.6
3798.58	1236.75	3798.58	1080.72	3798.58	1378.61	3798.58	1706.36	3798.58	2089.51	3798.58	2385.31	3798.58	2731.14
3797.39	1232.42	3797.39	1079.97	3797.39	1375.7	3797.39	1702.72	3797.39	2091.69	3797.39	2379.77	3797.39	2730.22
3796.2	1235.44	3796.2	1080.34	3796.2	1376.69	3796.2	1701.7	3796.2	2097.82	3796.2	2376.81	3796.2	2727.06
3795.01	1239.77	3795.01	1083.58	3795.01	1375.17	3795.01	1704.17	3795.01	2094.86	3795.01	2376.42	3795.01	2724.9
3793.82	1243.64	3793.82	1088.37	3793.82	1370.42	3793.82	1706.88	3793.82	2096.38	3793.82	2379.92	3793.82	2720.69
3792.63	1252.21	3792.63	1094.75	3792.63	1369.24	3792.63	1706.45	3792.63	2099.08	3792.63	2383.74	3792.63	2720.15
3791.45	1244.66	3791.45	1103.8	3791.45	1365.18	3791.45	1715.94	3791.45	2103.67	3791.45	2386.41	3791.45	2718.06
3790.26	1249.92	3790.26	1110.97	3790.26	1371.42	3790.26	1717.04	3790.26	2105.86	3790.26	2384.91	3790.26	2715.81
3789.07	1251.11	3789.07	1117.21	3789.07	1371.82	3789.07	1722.66	3789.07	2110.08	3789.07	2384.14	3789.07	2715.91
3787.88	1248.92	3787.88	1121.05	3787.88	1374.78	3787.88	1728.76	3787.88	2116.97	3787.88	2393.94	3787.88	2718.12
3786.69	1247.71	3786.69	1127.27	3786.69	1375.37	3786.69	1725.82	3786.69	2118.85	3786.69	2404.01	3786.69	2717.67
3785.5	1252.88	3785.5	1125.34	3785.5	1378.64	3785.5	1725.52	3785.5	2122.16	3785.5	2409.32	3785.5	2723.82
3784.31	1253.37	3784.31	1122.67	3784.31	1384.36	3784.31	1725.19	3784.31	2122.9	3784.31	2419.33	3784.31	2726.62
3783.12	1258.45	3783.12	1123.42	3783.12	1389.36	3783.12	1719.37	3783.12	2130.99	3783.12	2427.22	3783.12	2727.06
3781.93	1261.07	3781.93	1119.47	3781.93	1395.87	3781.93	1726.52	3781.93	2136.31	3781.93	2439.16	3781.93	2729.63
3780.74	1262.63	3780.74	1121.05	3780.74	1402.59	3780.74	1727	3780.74	2137.76	3780.74	2445.66	3780.74	2731.94
3779.55	1258.1	3779.55	1127.38	3779.55	1410.68	3779.55	1733.43	3779.55	2140.98	3779.55	2449.38	3779.55	2736.66
3778.36	1262.28	3778.36	1130.07	3778.36	1416.9	3778.36	1737.95	3778.36	2144.17	3778.36	2456.74	3778.36	2738.11
3777.17	1266.81	3777.17	1129.73	3777.17	1426.77	3777.17	1740.4	3777.17	2144.46	3777.17	2458.52	3777.17	2741.41
3775.97	1265.66	3775.97	1135.99	3775.97	1430.2	3775.97	1749.38	3775.97	2144.73	3775.97	2460.94	3775.97	2749.45
3774.78	1267.76	3774.78	1132.4	3774.78	1433.89	3774.78	1756.8	3774.78	2146.83	3774.78	2463.25	3774.78	2754.18
3773.59	1265.21	3773.59	1134.82	3773.59	1432.45	3773.59	1763.38	3773.59	2145.72	3773.59	2463.29	3773.59	2754.82
3772.4	1265.94	3772.4	1136.56	3772.4	1433.07	3772.4	1762.09	3772.4	2140.81	3772.4	2469.32	3772.4	2758.7
3771.21	1268.61	3771.21	1134.34	3771.21	1430.53	3771.21	1766.59	3771.21	2140.65	3771.21	2471.41	3771.21	2765.66
3770.01	1272.92	3770.01	1131.93	3770.01	1440.01	3770.01	1767.72	3770.01	2137.67	3770.01	2471.25	3770.01	2770.02
3768.82	1268.71	3768.82	1135.37	3768.82	1442.15	3768.82	1770.2	3768.82	2140.81	3768.82	2471.81	3768.82	2775.56
3767.63	1275.87	3767.63	1143.93	3767.63	1439.33	3767.63	1774.97	3767.63	2142.07	3767.63	2476.27	3767.63	2779.93
3766.43	1277.24	3766.43	1157.69	3766.43	1432.41	3766.43	1776.61	3766.43	2137.18	3766.43	2476.19	3766.43	2793.14
3765.24	1285.55	3765.24	1169.45	3765.24	1436.88	3765.24	1781.01	3765.24	2142.99	3765.24	2473.22	3765.24	2798.71
3764.05	1295.44	3764.05	1179.03	3764.05	1442.06	3764.05	1782.8	3764.05	2145.54	3764.05	2474.53	3764.05	2803.01
3762.85	1292.35	3762.85	1183.95	3762.85	1441.13	3762.85	1791.05	3762.85	2151.17	3762.85	2473.69	3762.85	2804.74
3761.66	1305.28	3761.66	1195.95	3761.66	1448.83	3761.66	1791.94	3761.66	2152.72	3761.66	2474.77	3761.66	2813.17
3760.46	1311.7	3760.46	1204.64	3760.46	1448.45	3760.46	1796.93	3760.46	2161.78	3760.46	2480.74	3760.46	2819.49
3759.27	1320.88	3759.27	1209.33	3759.27	1448.65	3759.27	1798.79	3759.27	2166.13	3759.27	2486.9	3759.27	2827.28
3758.07	1338.04	3758.07	1220.38	3758.07	1456.97	3758.07	1798.54	3758.07	2168.36	3758.07	2488.4	3758.07	2831.26
3756.88	1347.97	3756.88	1223.43	3756.88	1464.31	3756.88	1811.12	3756.88	2180.05	3756.88	2491.64	3756.88	2840.9
3755.68	1354.61	3755.68	1226.31	3755.68	1469.77	3755.68	1817.41	3755.68	2193.32	3755.68	2492.94	3755.68	2846.23
3754.49	1359.7	3754.49	1234.14	3754.49	1474.66	3754.49	1827.21	3754.49	2209.66	3754.49	2501.56	3754.49	2852.86
3753.29	1372.47	3753.29	1245.59	3753.29	1483.11	3753.29	1838.09	3753.29	2219.39	3753.29	2507.24	3753.29	2861.67
3752.1	1379.6	3752.1	1251.95	3752.1	1494.63	3752.1	1843.74	3752.1	2230.76	3752.1	2511.33	3752.1	2866.68
3750.9	1378.45	3750.9	1266.71	3750.9	1502.89	3750.9	1856.73	3750.9	2242.64	3750.9	2515.02	3750.9	2876.2
3749.7	1388.66	3749.7	1274.46	3749.7	1515.48	3749.7	1868.35	3749.7	2249.11	3749.7	2521.25	3749.7	2885.01
3748.51	1389.08	3748.51	1278.22	3748.51	1522.79	3748.51	1876.5	3748.51	2258.51	3748.51	2528.92	3748.51	2898.21
3747.31	1393.25	3747.31	1287.61	3747.31	1531.19	3747.31	1890.46	3747.31	2268.91	3747.31	2535.62	3747.31	2908.06
3746.11	1401.99	3746.11	1290.82	3746.11	1537.75	3746.11	1895.49	3746.11	2277.24	3746.11	2546.74	3746.11	2913.29
3744.92	1402.98	3744.92	1298.07	3744.92	1540.96	3744.92	1906.59	3744.92	2288.53	3744.92	2557.09	3744.92	2916.18
3743.72	1414.87	3743.72	1303.89	3743.72	1553.27	3743.72	1915.17	3743.72	2291.83	3743.72	2571.44	3743.72	2919.62
3742.52	1423.57	3742.52	1314.29	3742.52	1561	3742.52	1918.85	3742.52	2294.46	3742.52	2583.61	3742.52	2926.6
3741.32	1431.76	3741.32	1321.32	3741.32	1576.07	3741.32	1927.97	3741.32	2298.72	3741.32	2588.18	3741.32	2927.83
3740.12	1441.49	3740.12	1330.04	3740.12	1579.99	3740.12	1931.23	3740.12	2301.32	3740.12	2598.26	3740.12	2931.93
3738.92	1456.94	3738.92	1341.27	3738.92	1587.33	3738.92	1938.26	3738.92	2308.96	3738.92	2608.71	3738.92	2930.84
3737.73	1467.11	3737.73	1352.06	3737.73	1591.25	3737.73	1943.97	3737.73	2313.08	3737.73	2615.85	3737.73	2934.96
3736.53	1488.82	3736.53	1359.91	3736.53	1603.12	3736.53	1949.76	3736.53	2322.4	3736.53	2625.97	3736.53	2937.44
3735.33	1502.47	3735.33	1365.49	3735.33	1610.82	3735.33	1961.65	3735.33	2325.85	3735.33	2641.78	3735.33	2940.47
3734.13	1515.17	3734.13	1374.06	3734.13	1623.32	3734.13	1973.14	3734.13	2340.27	3734.13	2652.52	3734.13	2948.22
3732.93	1540.16	3732.93	1391.22	3732.93	1636.47	3732.93	1984.69	3732.93	2350.2	3732.93	2669.74	3732.93	2952.7
3731.73	1551.4	3731.73	1395.22	3731.73	1647.63	3731.73	1998.95	3731.73	2359.71	3731.73	2684.43	3731.73	2957.6
3730.53	1568.54	3730.53	1403.99	3730.53	1660.99	3730.53	2009.49	3730.53	2363.81	3730.53	2696.39	3730.53	2971.73
3729.33	1588.57	3729.33	1413.29	3729.33	1676.63	3729.33	2027.22	3729.33	2374.71	3729.33	2706.21	3729.33	2985.32
3728.13	1590.58	3728.13	1417.95	3728.13	1696.51	3728.13	2043.71	3728.13	2389.59	3728.13	2719.93	3728.13	3005.02
3726.93	1606.42	3726.93	1433.17	3726.93	1713.16	3726.93	2056.34	3726.93	2402.38	3726.93	2732.4	3726.93	3019.21
3725.73	1623.68	3725.73	1448.67	3725.73	1728.73	3725.73	2074.01	3725.73	2417.13	3725.73	2748.76	3725.73	3036.01
3724.53	1639.1	3724.53	1462.95	3724.53	1741.79	3724.53	2092.4	3724.53	2436.53	3724.53	2762.11	3724.53	3057.32
3723.33	1655.32	3723.33	1473.89	3723.33	1758.98	3723.33	2107.94	3723.33	2451.04	3723.33	2779.3	3723.33	3072.53
3722.12	1659.03	3722.12	1497.17	3722.12	1775.84	3722.12	2124.53	3722.12	2464.35	3722.12	2796.2	3722.12	3095.04
3720.92	1679.04	3720.92	1502.83	3720.92	1793.39	3720.92	2145.57	3720.92	2480.34	3720.92	2812.15	3720.92	3114.36
3719.72	1690.9	3719.72	1520.01	3719.72	1806.39	3719.72	2157.24	3719.72	2501.08	3719.72	2821.2	3719.72	3135.05
3718.52	1705.88	3718.52	1541.27	3718.52	1825.28	3718.52	2176.49	3718.52	2520.34	3718.52	2839.61	3718.52	3155.26
3717.31	1728.7	3717.31	1560.58	3717.31	1836.89	3717.31	2193.19	3717.31	2538.87	3717.31	2860.43	3717.31	3175.74
3716.11	1469.39	3716.11	1586.27	3716.11	1858.64	3716.11	2212.63	3716.11	2558.28	3716.11	2875.55	3716.11	3190.53
3714.91	1614.12	3714.91	1613.62	3714.91	1880.4	3714.91	2230.62	3714.91	2565.29	3714.91	2897.81	3714.91	3206.08
3713.71	1757.02	3713.71	1635.54	3713.71	1898.22	3713.71	2246.41	3713.71	2581.68	3713.71	2916.5	3713.71	3228.17
3712.5	1893.07	3712.5	1659.09	3712.5	1915.14	3712.5	2266.71	3712.5	2595.11	3712.5	2932.12	3712.5	3242.43
3711.3	2024.76	3711.3	1693.27	3711.3	1931.49	3711.3	2279.21	3711.3	2613.84	3711.3	2949.77	3711.3	3259.95
3710.09	2135.69	3710.09	1718.14	3710.09	1944.86	3710.09	2303.46	3710.09	2633.03	3710.09	2971.86	3710.09	3282.51
3708.89	2244.26	3708.89	1749.61	3708.89	1958	3708.89	2326	3708.89	2659.02	3708.89	2990.53	3708.89	3301.55
3707.69	2345.56	3707.69	1773.36	3707.69	1980.24	3707.69	2350.41	3707.69	2685.8	3707.69	3008.61	3707.69	3322.49
3706.48	2426.9	3706.48	1801.6	3706.48	2006.87	3706.48	2376.43	3706.48	2710.53	3706.48	3034.71	3706.48	3346.18
3705.28	2501.99	3705.28	1830.32	3705.28	2027.29	3705.28	2401.22	3705.28	2740.49	3705.28	3054.01	3705.28	3373.88
3704.07	2567.74	3704.07	1859.4	3704.07	2056.51	3704.07	2434.6	3704.07	2767.62	3704.07	3081.83	3704.07	3397.96
3702.87	2612.13	3702.87	1878.83	3702.87	2090.12	3702.87	2456.77	3702.87	2793.04	3702.87	3109.7	3702.87	3425.76
3701.66	2645.34	3701.66	1913.33	3701.66	2121.88	3701.66	2488.05	3701.66	2818.95	3701.66	3140.27	3701.66	3460.12
3700.46	2676.47	3700.46	1943.61	3700.46	2156.74	3700.46	2515.43	3700.46	2852.89	3700.46	3169.34	3700.46	3492.74
3699.25	2701.06	3699.25	1971.09	3699.25	2187.44	3699.25	2551.04	3699.25	2886.26	3699.25	3197.33	3699.25	3529.58
3698.04	2715.14	3698.04	2012.66	3698.04	2217.61	3698.04	2587.39	3698.04	2920.91	3698.04	3230.11	3698.04	3561.11
3696.84	2711.45	3696.84	2047.38	3696.84	2252.34	3696.84	2625.56	3696.84	2960.49	3696.84	3265.05	3696.84	3598.7
3695.63	2693.03	3695.63	2084.48	3695.63	2287.19	3695.63	2661.86	3695.63	3001.88	3695.63	3304.77	3695.63	3631.09
3694.42	2669.44	3694.42	2117.69	3694.42	2331.72	3694.42	2691.89	3694.42	3029.92	3694.42	3343.21	3694.42	3661.22
3693.22	2631.4	3693.22	2156.98	3693.22	2367.54	3693.22	2724.28	3693.22	3064.62	3693.22	3381.48	3693.22	3698.08
3692.01	2588.29	3692.01	2195.64	3692.01	2407.35	3692.01	2762.49	3692.01	3105.14	3692.01	3410.1	3692.01	3733.61
3690.8	2533.58	3690.8	2245.91	3690.8	2450.76	3690.8	2788.47	3690.8	3146.32	3690.8	3455.41	3690.8	3777.69
3689.59	2472.62	3689.59	2292.02	3689.59	2485.7	3689.59	2824.78	3689.59	3190.96	3689.59	3508.32	3689.59	3818.16
3688.39	2406.35	3688.39	2344.57	3688.39	2531.1	3688.39	2865.68	3688.39	3232.67	3688.39	3552.73	3688.39	3857.88
3687.18	2317.08	3687.18	2394.3	3687.18	2579.17	3687.18	2910.28	3687.18	3274.94	3687.18	3595.8	3687.18	3897.05
3685.97	2645.92	3685.97	2442.73	3685.97	2621.63	3685.97	2953.68	3685.97	3313.62	3685.97	3644.18	3685.97	3941.44
3684.76	2711.75	3684.76	2494.91	3684.76	2666.63	3684.76	2999.57	3684.76	3358.16	3684.76	3691.42	3684.76	3984.44
3683.55	2766.5	3683.55	2556.25	3683.55	2710.02	3683.55	3044.65	3683.55	3399.54	3683.55	3745.62	3683.55	4027.09
3682.34	2837.44	3682.34	2615.72	3682.34	2760.27	3682.34	3088.24	3682.34	3452.89	3682.34	3798.86	3682.34	4073.25
3681.13	2896.1	3681.13	2669.75	3681.13	2807.72	3681.13	3151.19	3681.13	3501.49	3681.13	3854.51	3681.13	4126.7
3679.93	2974.52	3679.93	2733.1	3679.93	2868.2	3679.93	3200.79	3679.93	3555.92	3679.93	3899.66	3679.93	4169.68
3678.72	3051.29	3678.72	2791.96	3678.72	2926.95	3678.72	3256.04	3678.72	3607.45	3678.72	3951.59	3678.72	4217.82
3677.51	3111.74	3677.51	2861.06	3677.51	2983.23	3677.51	3316.18	3677.51	3663.33	3677.51	4009.12	3677.51	4274.74
3676.3	3174.65	3676.3	2933.41	3676.3	3033.76	3676.3	3375.93	3676.3	3721.44	3676.3	4063.39	3676.3	4332.58
3675.08	3243.69	3675.08	2999.5	3675.08	3095.31	3675.08	3433.23	3675.08	3783.25	3675.08	4123.75	3675.08	4382.65
3673.88	3312.65	3673.88	3060.28	3673.88	3151.49	3673.88	3494.71	3673.88	3844.82	3673.88	4176.62	3673.88	4441.17
3672.66	3383.67	3672.66	3130.88	3672.66	3217.24	3672.66	3559.23	3672.66	3904.38	3672.66	4237.74	3672.66	4497.24
3671.45	3468.66	3671.45	3193.04	3671.45	3285.33	3671.45	3620.03	3671.45	3967.83	3671.45	4293.2	3671.45	4548.88
3670.24	3551.28	3670.24	3257.11	3670.24	3340.81	3670.24	3692.52	3670.24	4020.62	3670.24	4358.4	3670.24	4607.25
3669.03	3624.78	3669.03	3324.88	3669.03	3411.3	3669.03	3756.44	3669.03	4084.9	3669.03	4422.57	3669.03	4657.4
3667.82	3697.16	3667.82	3393.59	3667.82	3475.25	3667.82	3815.36	3667.82	4140.08	3667.82	4482.02	3667.82	4712
3666.61	3770.64	3666.61	3460.03	3666.61	3532.99	3666.61	3866.38	3666.61	4197.63	3666.61	4540.91	3666.61	4755.95
3665.39	3854.72	3665.39	3528.99	3665.39	3590.52	3665.39	3922.97	3665.39	4248.19	3665.39	4595.36	3665.39	4811.55
3664.18	3935.24	3664.18	3603.01	3664.18	3651.66	3664.18	3977.64	3664.18	4298.41	3664.18	4643.2	3664.18	4872.01
3662.97	4016.8	3662.97	3675.3	3662.97	3715.83	3662.97	4038.71	3662.97	4358.3	3662.97	4698.85	3662.97	4926.39
3661.76	4095.77	3661.76	3750.81	3661.76	3782.48	3661.76	4094.47	3661.76	4412.08	3661.76	4761.3	3661.76	4993.94
3660.54	4169.96	3660.54	3825.01	3660.54	3840.87	3660.54	4152.59	3660.54	4475.39	3660.54	4810.73	3660.54	5063.43
3659.33	4240.51	3659.33	3897.22	3659.33	3909.31	3659.33	4215.02	3659.33	4526.79	3659.33	4858.39	3659.33	5125.56
3658.12	4322.23	3658.12	3975.26	3658.12	3967.2	3658.12	4276.84	3658.12	4575.38	3658.12	4913.15	3658.12	5182.68
3656.9	4398.89	3656.9	4058.55	3656.9	4026.87	3656.9	4337.08	3656.9	4629.42	3656.9	4962.92	3656.9	5240.93
3655.69	4471.98	3655.69	4139.62	3655.69	4090.36	3655.69	4391.22	3655.69	4679.95	3655.69	5020.48	3655.69	5302.73
3654.47	4547.92	3654.47	4209.68	3654.47	4150.58	3654.47	4444.86	3654.47	4734.76	3654.47	5072.08	3654.47	5368.35
3653.26	4632.58	3653.26	4284.04	3653.26	4216.42	3653.26	4499.02	3653.26	4799	3653.26	5121.88	3653.26	5431.49
3652.04	4706.14	3652.04	4346.73	3652.04	4283.52	3652.04	4573.44	3652.04	4853.41	3652.04	5168.39	3652.04	5495.82
3650.83	4783.93	3650.83	4421.54	3650.83	4349.85	3650.83	4626.86	3650.83	4911.17	3650.83	5223.89	3650.83	5551.74
3649.61	4856	3649.61	4490.01	3649.61	4407.56	3649.61	4694.71	3649.61	4967.5	3649.61	5279.84	3649.61	5609.42
3648.4	4915.52	3648.4	4569.64	3648.4	4466.92	3648.4	4747.48	3648.4	5032.23	3648.4	5338.29	3648.4	5671.77
3647.18	4991.33	3647.18	4631.04	3647.18	4527.3	3647.18	4802.75	3647.18	5088.14	3647.18	5393.82	3647.18	5737.8
3645.97	5070.97	3645.97	4685.69	3645.97	4598.37	3645.97	4865.1	3645.97	5147.31	3645.97	5453.6	3645.97	5785.27
3644.75	5141.73	3644.75	4749.55	3644.75	4665.63	3644.75	4933.31	3644.75	5202.98	3644.75	5509.15	3644.75	5839.24
3643.54	5211.59	3643.54	4815.59	3643.54	4739.87	3643.54	4991.99	3643.54	5257.39	3643.54	5574.55	3643.54	5887.8
3642.32	5279.62	3642.32	4865.04	3642.32	4802.32	3642.32	5048.46	3642.32	5315.48	3642.32	5633.98	3642.32	5937.24
3641.1	5359.29	3641.1	4923.26	3641.1	4859.73	3641.1	5109.6	3641.1	5372.57	3641.1	5692.15	3641.1	5983.73
3639.88	5433.75	3639.88	4986.34	3639.88	4925.98	3639.88	5168.79	3639.88	5431.98	3639.88	5739.62	3639.88	6032.04
3638.67	5507.14	3638.67	5061.89	3638.67	4989	3638.67	5213.48	3638.67	5489.21	3638.67	5793.31	3638.67	6084.89
3637.45	5581.99	3637.45	5124.14	3637.45	5049.95	3637.45	5265.75	3637.45	5545.01	3637.45	5840.67	3637.45	6130.87
3636.23	5657.32	3636.23	5188.11	3636.23	5112.97	3636.23	5336.14	3636.23	5593.98	3636.23	5899.01	3636.23	6189.89
3635.01	5739.81	3635.01	5255.56	3635.01	5183.47	3635.01	5385.86	3635.01	5634.16	3635.01	5944.47	3635.01	6236.45
3633.8	5816.51	3633.8	5331.97	3633.8	5242.11	3633.8	5445.41	3633.8	5690.03	3633.8	6005.2	3633.8	6286.77
3632.58	5885.23	3632.58	5418.43	3632.58	5298.37	3632.58	5497.39	3632.58	5738.27	3632.58	6050.52	3632.58	6339.99
3631.36	5954.82	3631.36	5499.07	3631.36	5343.09	3631.36	5548.4	3631.36	5787.76	3631.36	6095.48	3631.36	6390.08
3630.14	6016.74	3630.14	5574.07	3630.14	5387.52	3630.14	5606.32	3630.14	5838.57	3630.14	6145.97	3630.14	6427.59
3628.92	6091.59	3628.92	5652.44	3628.92	5441.16	3628.92	5651.9	3628.92	5876.01	3628.92	6192.51	3628.92	6469.77
3627.7	6140.56	3627.7	5715.42	3627.7	5491.06	3627.7	5706.15	3627.7	5924.4	3627.7	6238.91	3627.7	6518.07
3626.48	6198.62	3626.48	5775.85	3626.48	5544.12	3626.48	5743.73	3626.48	5966.64	3626.48	6284.23	3626.48	6564.38
3625.26	6252.32	3625.26	5820.03	3625.26	5585.09	3625.26	5788.08	3625.26	6016.22	3625.26	6321.47	3625.26	6603.06
3624.04	6307.81	3624.04	5875.63	3624.04	5632.16	3624.04	5834.89	3624.04	6060.34	3624.04	6366.39	3624.04	6643.68
3622.82	6364.14	3622.82	5918.43	3622.82	5673.54	3622.82	5878.25	3622.82	6095.26	3622.82	6406.06	3622.82	6674.71
3621.6	6410.84	3621.6	5969.63	3621.6	5706.21	3621.6	5909.33	3621.6	6129.04	3621.6	6439.54	3621.6	6702.98
3620.38	6456.03	3620.38	6004.59	3620.38	5750.83	3620.38	5936.34	3620.38	6158.43	3620.38	6472.94	3620.38	6723.82
3619.16	6491.73	3619.16	6049.97	3619.16	5776.58	3619.16	5954.55	3619.16	6190.95	3619.16	6494.69	3619.16	6744.45
3617.94	6529.63	3617.94	6074.49	3617.94	5807.01	3617.94	5990.91	3617.94	6207.24	3617.94	6518.42	3617.94	6766.17
3616.72	6559.02	3616.72	6107.58	3616.72	5832.37	3616.72	6018.53	3616.72	6228.21	3616.72	6541.42	3616.72	6771.34
3615.5	6580.76	3615.5	6135.67	3615.5	5847.65	3615.5	6034.51	3615.5	6253.98	3615.5	6561.18	3615.5	6791.82
3614.28	6604.89	3614.28	6153.13	3614.28	5874.98	3614.28	6062.9	3614.28	6287.67	3614.28	6579.58	3614.28	6804.77
3613.05	6627.5	3613.05	6171.24	3613.05	5900.58	3613.05	6081.76	3613.05	6308.89	3613.05	6604.44	3613.05	6813.87
3611.83	6664.91	3611.83	6204.56	3611.83	5920.78	3611.83	6112.36	3611.83	6337.91	3611.83	6622.92	3611.83	6824.35
3610.61	6700.39	3610.61	6234.55	3610.61	5943.12	3610.61	6134.4	3610.61	6350.38	3610.61	6642.68	3610.61	6849.4
3609.39	6724.81	3609.39	6256.7	3609.39	5965.93	3609.39	6153.94	3609.39	6372.13	3609.39	6662.66	3609.39	6855.05
3608.16	6752.91	3608.16	6270.96	3608.16	5986.69	3608.16	6183.21	3608.16	6389.61	3608.16	6682.74	3608.16	6868.57
3606.94	6780.52	3606.94	6296.55	3606.94	6005.99	3606.94	6223	3606.94	6407.58	3606.94	6709.86	3606.94	6891.21
3605.72	6819.58	3605.72	6325.93	3605.72	6032.96	3605.72	6236.48	3605.72	6413.51	3605.72	6730.61	3605.72	6907.14
3604.49	6861.61	3604.49	6370.17	3604.49	6053.34	3604.49	6274.7	3604.49	6439.59	3604.49	6757.73	3604.49	6936.2
3603.27	6900.63	3603.27	6410.8	3603.27	6082.24	3603.27	6300.45	3603.27	6458.76	3603.27	6781.03	3603.27	6955.73
3602.04	6924.73	3602.04	6442.75	3602.04	6109.36	3602.04	6341.42	3602.04	6477.84	3602.04	6804.24	3602.04	6990.03
3600.82	6953.64	3600.82	6470.76	3600.82	6145.17	3600.82	6376.01	3600.82	6511.39	3600.82	6831.04	3600.82	7025.34
3599.6	6991.43	3599.6	6499.39	3599.6	6184.52	3599.6	6405.46	3599.6	6530.07	3599.6	6857.53	3599.6	7056.48
3598.37	7022.24	3598.37	6531.91	3598.37	6212.88	3598.37	6439.65	3598.37	6566.95	3598.37	6891.46	3598.37	7090.25
3597.15	7072.54	3597.15	6563.96	3597.15	6243.04	3597.15	6467.39	3597.15	6605.46	3597.15	6916.24	3597.15	7128.27
3595.92	7117.31	3595.92	6597.2	3595.92	6276.83	3595.92	6492.66	3595.92	6642.37	3595.92	6946.05	3595.92	7158.41
3594.7	7164.03	3594.7	6641.92	3594.7	6301.97	3594.7	6520.62	3594.7	6676.81	3594.7	6972.08	3594.7	7186.24
3593.47	7210.68	3593.47	6670.58	3593.47	6325.48	3593.47	6541.52	3593.47	6704.63	3593.47	7000.58	3593.47	7212.26
3592.24	7247.66	3592.24	6707.45	3592.24	6358.12	3592.24	6573.43	3592.24	6732.24	3592.24	7028.52	3592.24	7238.81
3591.02	7288.47	3591.02	6740.02	3591.02	6393.02	3591.02	6597.55	3591.02	6758.87	3591.02	7066.49	3591.02	7267.35
3589.79	7322.6	3589.79	6785.83	3589.79	6413.33	3589.79	6629.43	3589.79	6786.32	3589.79	7086.84	3589.79	7291.56
3588.56	7355.04	3588.56	6811.4	3588.56	6440.97	3588.56	6671.35	3588.56	6812.97	3588.56	7122.65	3588.56	7312.41
3587.34	7394.83	3587.34	6842.94	3587.34	6464.86	3587.34	6690.54	3587.34	6846.74	3587.34	7155.2	3587.34	7343.15
3586.11	7422.39	3586.11	6866.09	3586.11	6492.14	3586.11	6725.13	3586.11	6885.91	3586.11	7195.35	3586.11	7375.42
3584.88	7457.39	3584.88	6901.41	3584.88	6532.17	3584.88	6759.59	3584.88	6914.56	3584.88	7242.79	3584.88	7397.92
3583.66	7497.78	3583.66	6935.64	3583.66	6552.49	3583.66	6784.36	3583.66	6935.3	3583.66	7296.19	3583.66	7434.96
3582.43	7542.85	3582.43	6973.72	3582.43	6574.93	3582.43	6818.52	3582.43	6973.68	3582.43	7333.34	3582.43	7463.56
3581.2	7581.68	3581.2	7013.93	3581.2	6608.63	3581.2	6850.65	3581.2	7003.91	3581.2	7366.25	3581.2	7496.4
3579.97	7613.43	3579.97	7052.76	3579.97	6642.93	3579.97	6891.75	3579.97	7040.39	3579.97	7398.03	3579.97	7516.47
3578.74	7651.95	3578.74	7084.99	3578.74	6667.21	3578.74	6930.4	3578.74	7072.56	3578.74	7424.27	3578.74	7561.01
3577.51	7696.82	3577.51	7117.88	3577.51	6704.7	3577.51	6971.61	3577.51	7096.22	3577.51	7457.05	3577.51	7595.76
3576.29	7749.84	3576.29	7166.81	3576.29	6743.49	3576.29	6996.49	3576.29	7116.91	3576.29	7481.9	3576.29	7630.13
3575.06	7806.94	3575.06	7218.41	3575.06	6783.65	3575.06	7042.35	3575.06	7153.28	3575.06	7511.93	3575.06	7669.08
3573.83	7836.21	3573.83	7264.76	3573.83	6816.2	3573.83	7077.68	3573.83	7189.03	3573.83	7546.25	3573.83	7702.56
3572.6	7876.94	3572.6	7312.47	3572.6	6848.27	3572.6	7115.27	3572.6	7223.29	3572.6	7578.18	3572.6	7740.29
3571.37	7926.01	3571.37	7357.42	3571.37	6899.65	3571.37	7141.33	3571.37	7271.99	3571.37	7604.16	3571.37	7777.76
3570.14	7973.63	3570.14	7404.25	3570.14	6943.51	3570.14	7184.41	3570.14	7313.03	3570.14	7639.15	3570.14	7810.32
3568.91	8030.3	3568.91	7462.67	3568.91	6978.38	3568.91	7214.27	3568.91	7362.78	3568.91	7669.57	3568.91	7852.89
3567.68	8082.69	3567.68	7513.67	3567.68	7023.04	3567.68	7253.7	3567.68	7403.44	3567.68	7698.23	3567.68	7895.93
3566.45	8116.95	3566.45	7570.83	3566.45	7064.78	3566.45	7285.26	3566.45	7447.79	3566.45	7734.99	3566.45	7931.32
3565.21	8160.83	3565.21	7620.32	3565.21	7094.37	3565.21	7319.85	3565.21	7483.76	3565.21	7773.57	3565.21	7968.5
3563.98	8200.24	3563.98	7665.11	3563.98	7143.19	3563.98	7357.89	3563.98	7521.59	3563.98	7812.88	3563.98	8016.82
3562.75	8236.81	3562.75	7701.5	3562.75	7201.3	3562.75	7405.67	3562.75	7557.71	3562.75	7855.13	3562.75	8057.65
3561.52	8289.59	3561.52	7736.6	3561.52	7239.59	3561.52	7454.6	3561.52	7595.32	3561.52	7884.82	3561.52	8108.21
3560.29	8334.72	3560.29	7793.53	3560.29	7273.19	3560.29	7500.94	3560.29	7637.82	3560.29	7922.13	3560.29	8147.67
3559.06	8381.76	3559.06	7834.42	3559.06	7307.16	3559.06	7543.09	3559.06	7679.66	3559.06	7968.51	3559.06	8183.88
3557.82	8438.76	3557.82	7866.14	3557.82	7349.6	3557.82	7572.06	3557.82	7734.22	3557.82	8013.6	3557.82	8226.26
3556.59	8479.73	3556.59	7893.87	3556.59	7387.64	3556.59	7622.74	3556.59	7784.67	3556.59	8059.81	3556.59	8269.45
3555.36	8535.06	3555.36	7935.29	3555.36	7432.86	3555.36	7651.26	3555.36	7810.48	3555.36	8107.07	3555.36	8311.11
3554.12	8592.91	3554.12	7963.56	3554.12	7475.57	3554.12	7698.2	3554.12	7854.85	3554.12	8140.32	3554.12	8356.28
3552.89	8645.87	3552.89	8011.73	3552.89	7526.94	3552.89	7746.05	3552.89	7892.37	3552.89	8168.06	3552.89	8383.81
3551.66	8707.48	3551.66	8047.88	3551.66	7575.17	3551.66	7795.9	3551.66	7927.42	3551.66	8194.63	3551.66	8423.69
3550.42	8750.19	3550.42	8080.28	3550.42	7618.16	3550.42	7834.04	3550.42	7955.88	3550.42	8233.31	3550.42	8450.65
3549.19	8801.34	3549.19	8116.49	3549.19	7663.04	3549.19	7872.61	3549.19	7986.44	3549.19	8259.87	3549.19	8470.06
3547.96	8862.63	3547.96	8158.55	3547.96	7714.59	3547.96	7909.68	3547.96	8011.43	3547.96	8298.89	3547.96	8394.1
3546.72	8918.17	3546.72	8211.41	3546.72	7757.14	3546.72	7945.34	3546.72	8049.58	3546.72	8328.34	3546.72	8389.99
3545.49	8983.84	3545.49	8256.67	3545.49	7790.63	3545.49	7989.66	3545.49	8082.54	3545.49	8372.68	3545.49	8431.16
3544.25	9023.35	3544.25	8295.83	3544.25	7832.45	3544.25	8022.21	3544.25	8114.93	3544.25	8412.18	3544.25	8590.15
3543.02	9092.81	3543.02	8353.53	3543.02	7886.53	3543.02	8060.15	3543.02	8151.66	3543.02	8442.33	3543.02	8748.04
3541.78	9137.16	3541.78	8400.56	3541.78	7948.08	3541.78	8104.56	3541.78	8189.06	3541.78	8477.69	3541.78	8897.77
3540.54	9188.44	3540.54	8463.24	3540.54	7992.71	3540.54	8157.3	3540.54	8233.64	3540.54	8516.7	3540.54	9034.29
3539.31	9238.34	3539.31	8528.93	3539.31	8041.88	3539.31	8193.83	3539.31	8276.21	3539.31	8549.8	3539.31	9151.12
3538.07	9272.27	3538.07	8583.56	3538.07	8093.41	3538.07	8237.61	3538.07	8313.29	3538.07	8590.3	3538.07	9260.27
3536.84	9314.29	3536.84	8636.67	3536.84	8136.94	3536.84	8285.66	3536.84	8366.68	3536.84	8644.57	3536.84	9350.69
3535.6	9362.38	3535.6	8690.82	3535.6	8178.12	3535.6	8330.97	3535.6	8405.81	3535.6	8683.74	3535.6	9430.94
3534.36	9412.69	3534.36	8742.3	3534.36	8232	3534.36	8381.5	3534.36	8453.2	3534.36	8718.21	3534.36	9509.02
3533.12	9465.97	3533.12	8786.24	3533.12	8285.35	3533.12	8428.39	3533.12	8498.16	3533.12	8763.79	3533.12	9565.47
3531.89	9533.85	3531.89	8852.32	3531.89	8320.75	3531.89	8465.11	3531.89	8548.6	3531.89	8798.63	3531.89	9620.21
3530.65	9582.32	3530.65	8916.32	3530.65	8361.16	3530.65	8512.35	3530.65	8612.53	3530.65	8863.78	3530.65	9648.85
3529.41	9641.44	3529.41	8958.54	3529.41	8406.11	3529.41	8553.74	3529.41	8660.85	3529.41	8912.22	3529.41	9655.85
3528.17	9700.02	3528.17	9008.97	3528.17	8433.7	3528.17	8596.26	3528.17	8708.22	3528.17	8961.24	3528.17	9670.7
3526.94	9751.63	3526.94	9068.8	3526.94	8477.75	3526.94	8643.53	3526.94	8744.55	3526.94	9015.8	3526.94	9667.15
3525.7	9811.07	3525.7	9127.72	3525.7	8521.38	3525.7	8680.81	3525.7	8773.55	3525.7	9061.85	3525.7	9653.7
3524.46	9861.71	3524.46	9189.81	3524.46	8571.73	3524.46	8737.12	3524.46	8820.89	3524.46	9108.45	3524.46	9621.63
3523.22	9914.78	3523.22	9247.26	3523.22	8623.72	3523.22	8781.35	3523.22	8864.5	3523.22	9163.54	3523.22	9581.86
3521.98	9976.88	3521.98	9290.21	3521.98	8670.15	3521.98	8817.93	3521.98	8895.14	3521.98	9214.84	3521.98	9538.24
3520.74	10021.4	3520.74	9347.83	3520.74	8714.3	3520.74	8854.93	3520.74	8922.12	3520.74	9265.71	3520.74	9472.8
3519.5	10066.9	3519.5	9398.88	3519.5	8748.04	3519.5	8900.46	3519.5	8963.46	3519.5	9297.69	3519.5	9393.11
3518.26	10125.5	3518.26	9460.62	3518.26	8775.89	3518.26	8938.41	3518.26	8995.07	3518.26	9350.91	3518.26	9326.93
3517.02	10187.9	3517.02	9508.63	3517.02	8815.51	3517.02	8981.61	3517.02	9034.12	3517.02	9393.14	3517.02	9402.12
3515.78	10253	3515.78	9565.45	3515.78	8855.44	3515.78	9023.07	3515.78	9057.38	3515.78	9435.69	3515.78	9503.3
3514.54	10304.4	3514.54	9611.08	3514.54	8904.05	3514.54	9071.77	3514.54	9096.9	3514.54	9478.84	3514.54	9633.43
3513.3	10370.3	3513.3	9673.87	3513.3	8953.16	3513.3	9115.93	3513.3	9150.63	3513.3	9518.98	3513.3	9685.81
3512.06	10420.8	3512.06	9721.81	3512.06	9010.92	3512.06	9157.94	3512.06	9186.67	3512.06	9559.47	3512.06	9730.11
3510.82	10475.8	3510.82	9787.56	3510.82	9059.3	3510.82	9201.05	3510.82	9237.4	3510.82	9584.78	3510.82	9757.8
3509.58	10524.8	3509.58	9836.3	3509.58	9101.86	3509.58	9232	3509.58	9278.3	3509.58	9618.49	3509.58	9778.63
3508.33	10576.2	3508.33	9879.06	3508.33	9143.82	3508.33	9277.22	3508.33	9322.38	3508.33	9659.9	3508.33	9818.94
3507.09	10635.7	3507.09	9929.6	3507.09	9184.54	3507.09	9331.79	3507.09	9370.51	3507.09	9680	3507.09	9855
3505.85	10691.1	3505.85	9973.1	3505.85	9231.4	3505.85	9363.11	3505.85	9424.59	3505.85	9709.81	3505.85	9894.35
3504.61	10757.1	3504.61	10025.1	3504.61	9292.25	3504.61	9398.6	3504.61	9474.37	3504.61	9749.52	3504.61	9927.71
3503.37	10808.3	3503.37	10076.9	3503.37	9357.3	3503.37	9441.32	3503.37	9519.48	3503.37	9790.56	3503.37	9974.32
3502.12	10867.7	3502.12	10130.9	3502.12	9402.59	3502.12	9481.98	3502.12	9565.75	3502.12	9832.2	3502.12	10016.3
3500.88	10917.5	3500.88	10186.9	3500.88	9454.16	3500.88	9543.43	3500.88	9618.51	3500.88	9892.26	3500.88	10054.8
3499.64	10980.5	3499.64	10220.9	3499.64	9484.51	3499.64	9572.14	3499.64	9651.91	3499.64	9941.72	3499.64	10090
3498.39	11031	3498.39	10278.4	3498.39	9520.21	3498.39	9616.82	3498.39	9697.75	3498.39	10000.8	3498.39	10137.7
3497.15	11078.8	3497.15	10333.2	3497.15	9577.75	3497.15	9665.47	3497.15	9741.57	3497.15	10053.9	3497.15	10178.8
3495.9	11122.6	3495.9	10383.8	3495.9	9637.97	3495.9	9706.11	3495.9	9771.8	3495.9	10096	3495.9	10226.7
3494.66	11175.3	3494.66	10423.7	3494.66	9697.24	3494.66	9761.68	3494.66	9803.7	3494.66	10141	3494.66	10266.9
3493.42	11236.7	3493.42	10464.7	3493.42	9754.05	3493.42	9810.59	3493.42	9837.46	3493.42	10192.8	3493.42	10307.7
3492.17	11289.2	3492.17	10516.8	3492.17	9792.3	3492.17	9858.45	3492.17	9864.2	3492.17	10232.2	3492.17	10337.2
3490.92	11337.7	3490.92	10574	3490.92	9825.67	3490.92	9906.7	3490.92	9908.42	3490.92	10268.3	3490.92	10362.2
3489.68	11388.1	3489.68	10631.7	3489.68	9871.09	3489.68	9961.7	3489.68	9964.47	3489.68	10315.7	3489.68	10397.5
3488.43	11463.6	3488.43	10700.1	3488.43	9915.79	3488.43	10015.5	3488.43	9999.19	3488.43	10362.8	3488.43	10448.2
3487.19	11522.7	3487.19	10743.2	3487.19	9957.07	3487.19	10073.4	3487.19	10041	3487.19	10397.8	3487.19	10492.2
3485.94	11577	3485.94	10802	3485.94	10000	3485.94	10119.2	3485.94	10072.1	3485.94	10443.2	3485.94	10539.4
3484.7	11620.6	3484.7	10856.3	3484.7	10037.9	3484.7	10163.5	3484.7	10113.7	3484.7	10495.5	3484.7	10576.8
3483.45	11674.6	3483.45	10911.3	3483.45	10089.6	3483.45	10211.5	3483.45	10152.8	3483.45	10529.8	3483.45	10622.6
3482.2	11726.6	3482.2	10970.5	3482.2	10120.3	3482.2	10246.9	3482.2	10180.1	3482.2	10555.6	3482.2	10654.6
3480.96	11773.7	3480.96	11026.5	3480.96	10147	3480.96	10287.6	3480.96	10216.5	3480.96	10573.4	3480.96	10683.3
3479.71	11822.3	3479.71	11069.3	3479.71	10163.9	3479.71	10320.8	3479.71	10244.8	3479.71	10591.6	3479.71	10721.5
3478.46	11886.7	3478.46	11117.8	3478.46	10197.3	3478.46	10368.4	3478.46	10281.3	3478.46	10614.1	3478.46	10762.8
3477.21	11932.5	3477.21	11180.7	3477.21	10223.9	3477.21	10405.4	3477.21	10309	3477.21	10620.1	3477.21	10807.3
3475.97	11983.2	3475.97	11218.3	3475.97	10260.1	3475.97	10424.4	3475.97	10353	3475.97	10656.2	3475.97	10849.6
3474.72	12023.6	3474.72	11279.9	3474.72	10291.3	3474.72	10452.3	3474.72	10381.7	3474.72	10681.7	3474.72	10880.5
3473.47	12051.7	3473.47	11316.5	3473.47	10325.8	3473.47	10483.7	3473.47	10417.8	3473.47	10713	3473.47	10930
3472.22	12090.3	3472.22	11351.1	3472.22	10347.6	3472.22	10504.2	3472.22	10445.2	3472.22	10734.2	3472.22	10950.1
3470.97	12133.2	3470.97	11382.9	3470.97	10374.9	3470.97	10528.9	3470.97	10485.8	3470.97	10767.8	3470.97	10972.6
3469.72	12167.9	3469.72	11402.7	3469.72	10392.2	3469.72	10537.4	3469.72	10517.4	3469.72	10800.6	3469.72	11014.3
3468.47	12204.4	3468.47	11447.2	3468.47	10431.7	3468.47	10570.2	3468.47	10538.8	3468.47	10840.1	3468.47	11033.9
3467.22	12235.6	3467.22	11483.3	3467.22	10471.8	3467.22	10593	3467.22	10553.5	3467.22	10861.5	3467.22	11062.9
3465.97	12280.9	3465.97	11505.2	3465.97	10508.2	3465.97	10619.5	3465.97	10583.2	3465.97	10888.6	3465.97	11073.7
3464.72	12308.7	3464.72	11529.8	3464.72	10539.4	3464.72	10651.4	3464.72	10612.8	3464.72	10907.8	3464.72	11087.3
3463.47	12358.8	3463.47	11565.1	3463.47	10570.4	3463.47	10685.6	3463.47	10642.7	3463.47	10941.1	3463.47	11100.4
3462.22	12400.1	3462.22	11599.3	3462.22	10608	3462.22	10712.2	3462.22	10677.5	3462.22	10958.8	3462.22	11113.7
3460.97	12440.4	3460.97	11639	3460.97	10636.8	3460.97	10734.9	3460.97	10710.7	3460.97	10990.1	3460.97	11141.6
3459.72	12486.2	3459.72	11680.3	3459.72	10680.3	3459.72	10772.2	3459.72	10739.3	3459.72	11022.1	3459.72	11177.5
3458.47	12519	3458.47	11714.5	3458.47	10704.7	3458.47	10798.4	3458.47	10773.4	3458.47	11044.8	3458.47	11203.3
3457.22	12544.3	3457.22	11724.8	3457.22	10724.5	3457.22	10831	3457.22	10803.6	3457.22	11076.6	3457.22	11223.4
3455.97	12579.7	3455.97	11772.8	3455.97	10758.1	3455.97	10852	3455.97	10821.7	3455.97	11105	3455.97	11252.5
3454.72	12608.4	3454.72	11810.8	3454.72	10796	3454.72	10878.7	3454.72	10842.6	3454.72	11137.9	3454.72	11275.6
3453.46	12649.9	3453.46	11844.2	3453.46	10831.8	3453.46	10907.7	3453.46	10857.9	3453.46	11155.9	3453.46	11292.9
3452.21	12690.1	3452.21	11881.4	3452.21	10839.8	3452.21	10917.4	3452.21	10867.3	3452.21	11173	3452.21	11299.6
3450.96	12719.7	3450.96	11923	3450.96	10871.7	3450.96	10943	3450.96	10872.9	3450.96	11194.8	3450.96	11326.5
3449.71	12754.6	3449.71	11956.7	3449.71	10882.8	3449.71	10964.9	3449.71	10878.2	3449.71	11221.6	3449.71	11330.2
3448.45	12787	3448.45	11989.8	3448.45	10898.1	3448.45	10982.9	3448.45	10896.8	3448.45	11234.7	3448.45	11352.4
3447.2	12805	3447.2	12021.9	3447.2	10913.4	3447.2	10995.6	3447.2	10913.7	3447.2	11254.2	3447.2	11374.1
3445.95	12825	3445.95	12038.5	3445.95	10929.5	3445.95	11008.2	3445.95	10947.4	3445.95	11273.5	3445.95	11378.6
3444.69	12784.8	3444.69	12076	3444.69	10952.2	3444.69	11021.1	3444.69	10964.7	3444.69	11304	3444.69	11380.9
3443.44	12834	3443.44	12082.8	3443.44	10973.5	3443.44	11035.5	3443.44	10982.8	3443.44	11330.3	3443.44	11401.7
3442.18	12893	3442.18	12107.4	3442.18	10991.8	3442.18	11054.3	3442.18	10997.8	3442.18	11336.4	3442.18	11418.8
3440.93	12946.8	3440.93	12118.1	3440.93	11015.6	3440.93	11071.7	3440.93	11021.5	3440.93	11366.6	3440.93	11438
3439.67	12993.3	3439.67	12136.5	3439.67	11040.6	3439.67	11080.9	3439.67	11027.9	3439.67	11385.2	3439.67	11467
3438.42	13040.2	3438.42	12158.4	3438.42	11059.9	3438.42	11110.2	3438.42	11019.2	3438.42	11391.1	3438.42	11461.4
3437.16	13086.7	3437.16	12169.6	3437.16	11071.6	3437.16	11127.5	3437.16	11040.1	3437.16	11390.6	3437.16	11470
3435.91	13128	3435.91	12175.3	3435.91	11092.9	3435.91	11145.5	3435.91	11071.7	3435.91	11400.8	3435.91	11474.1
3434.65	13152.1	3434.65	12181.3	3434.65	11111.2	3434.65	11159.9	3434.65	11082.5	3434.65	11390.3	3434.65	11480.8
3433.4	13198.4	3433.4	12184.1	3433.4	11116.5	3433.4	11176.2	3433.4	11096.9	3433.4	11402.4	3433.4	11492.5
3432.14	13210.1	3432.14	12196.4	3432.14	11131.7	3432.14	11195.6	3432.14	11127.2	3432.14	11402.1	3432.14	11493.6
3430.88	13230.3	3430.88	12203.6	3430.88	11143.7	3430.88	11200.1	3430.88	11155.5	3430.88	11411.7	3430.88	11503
3429.63	13255.8	3429.63	12196.8	3429.63	11148.3	3429.63	11219	3429.63	11168	3429.63	11416.1	3429.63	11511.4
3428.37	13255.9	3428.37	12200.2	3428.37	11153.9	3428.37	11225.6	3428.37	11193.2	3428.37	11406.3	3428.37	11518.8
3427.11	13262.3	3427.11	12207.1	3427.11	11141.7	3427.11	11235.3	3427.11	11202	3427.11	11408.2	3427.11	11530.6
3425.86	13258.4	3425.86	12241.3	3425.86	11139.9	3425.86	11238.2	3425.86	11207.8	3425.86	11396.8	3425.86	11542.7
3424.6	13254.5	3424.6	12247.6	3424.6	11156.9	3424.6	11245	3424.6	11195.5	3424.6	11410.1	3424.6	11531.6
3423.34	13243.1	3423.34	12254.1	3423.34	11150.8	3423.34	11250.2	3423.34	11191.4	3423.34	11412.7	3423.34	11520.5
3422.08	13219.7	3422.08	12269.4	3422.08	11136.6	3422.08	11248.8	3422.08	11178.2	3422.08	11404.5	3422.08	11516.9
3420.82	13183.4	3420.82	12280.6	3420.82	11140.8	3420.82	11247.6	3420.82	11164.7	3420.82	11415.1	3420.82	11529.5
3419.57	13157	3419.57	12278.3	3419.57	11133	3419.57	11240.4	3419.57	11155.3	3419.57	11417.1	3419.57	11519.6
3418.31	13127.1	3418.31	12276.2	3418.31	11126.9	3418.31	11231.8	3418.31	11154.6	3418.31	11406	3418.31	11538.4
3417.05	13101.9	3417.05	12279.9	3417.05	11128	3417.05	11239.7	3417.05	11154.3	3417.05	11421.7	3417.05	11530
3415.79	13070.4	3415.79	12262.6	3415.79	11132.8	3415.79	11227.3	3415.79	11156.6	3415.79	11412.6	3415.79	11529.8
3414.53	13051.1	3414.53	12252.2	3414.53	11143.1	3414.53	11214.3	3414.53	11131.5	3414.53	11417.8	3414.53	11528.2
3413.27	13102	3413.27	12230	3413.27	11131.5	3413.27	11206.9	3413.27	11125.7	3413.27	11419.1	3413.27	11537.3
3412.01	13109.7	3412.01	12231.7	3412.01	11139.1	3412.01	11203.1	3412.01	11102.4	3412.01	11411	3412.01	11527.1
3410.75	13111.9	3410.75	12212.3	3410.75	11136.9	3410.75	11194.2	3410.75	11073.6	3410.75	11416.3	3410.75	11514.5
3409.49	13116.7	3409.49	12212	3409.49	11136	3409.49	11179.8	3409.49	11048.9	3409.49	11395	3409.49	11501.4
3408.23	13116.9	3408.23	12198.3	3408.23	11121.7	3408.23	11172	3408.23	11041.8	3408.23	11385.5	3408.23	11474.7
3406.97	13111.1	3406.97	12182.1	3406.97	11111.5	3406.97	11161.1	3406.97	11045.6	3406.97	11375.4	3406.97	11459.5
3405.71	13108.5	3405.71	12161.3	3405.71	11105.7	3405.71	11158.8	3405.71	11045.5	3405.71	11353.5	3405.71	11453.7
3404.44	13107.6	3404.44	12145.3	3404.44	11092.4	3404.44	11157.7	3404.44	11029.9	3404.44	11343.2	3404.44	11427.8
3403.18	13105.8	3403.18	12146	3403.18	11072.7	3403.18	11157.5	3403.18	11022.9	3403.18	11338.1	3403.18	11424.6
3401.92	13102.5	3401.92	12142.4	3401.92	11073.6	3401.92	11152.3	3401.92	11019.3	3401.92	11328	3401.92	11407
3400.66	13103.1	3400.66	12133	3400.66	11063.7	3400.66	11125.4	3400.66	11009.4	3400.66	11314.9	3400.66	11400.1
3399.4	13091.1	3399.4	12127.2	3399.4	11036.2	3399.4	11123.4	3399.4	10987.4	3399.4	11303.1	3399.4	11387.1
3398.13	13063.7	3398.13	12134.9	3398.13	11023.1	3398.13	11104.3	3398.13	10977.4	3398.13	11264.3	3398.13	11373.4
3396.87	13052.4	3396.87	12130.1	3396.87	10992	3396.87	11092.9	3396.87	10964.1	3396.87	11250.5	3396.87	11351.3
3395.61	13021.5	3395.61	12119.2	3395.61	10972.2	3395.61	11087.3	3395.61	10941.6	3395.61	11229.4	3395.61	11332.2
3394.34	13014.2	3394.34	12119.5	3394.34	10958.5	3394.34	11073.1	3394.34	10917.2	3394.34	11224.3	3394.34	11312.1
3393.08	12978.2	3393.08	12116.9	3393.08	10941.6	3393.08	11063.8	3393.08	10907.1	3393.08	11200.2	3393.08	11300
3391.82	12948.2	3391.82	12116.4	3391.82	10924.4	3391.82	11045.1	3391.82	10894.9	3391.82	11190.3	3391.82	11298.6
3390.55	12922.9	3390.55	12102.3	3390.55	10912.1	3390.55	11033.1	3390.55	10889.9	3390.55	11189.5	3390.55	11292.3
3389.29	12891.5	3389.29	12097	3389.29	10897.3	3389.29	11014.2	3389.29	10883.3	3389.29	11174.7	3389.29	11284.2
3388.02	12869	3388.02	12080.2	3388.02	10879.4	3388.02	11006.1	3388.02	10873.3	3388.02	11149.4	3388.02	11265.3
3386.76	12846.7	3386.76	12064.9	3386.76	10852.3	3386.76	11001.3	3386.76	10876.9	3386.76	11130.5	3386.76	11236.1
3385.49	12833.9	3385.49	12033.9	3385.49	10842.5	3385.49	10968.6	3385.49	10872.1	3385.49	11102.8	3385.49	11228.7
3384.23	12796.3	3384.23	12021.8	3384.23	10829.3	3384.23	10945.2	3384.23	10842.1	3384.23	11080.1	3384.23	11208.8
3382.96	12760.8	3382.96	12000.4	3382.96	10801.4	3382.96	10925.8	3382.96	10829.6	3382.96	11064.2	3382.96	11188.6
3381.7	12741.3	3381.7	11986.6	3381.7	10784.8	3381.7	10900.7	3381.7	10805.3	3381.7	11048.8	3381.7	11170.1
3380.43	12720.3	3380.43	11948.3	3380.43	10742.7	3380.43	10882.1	3380.43	10788.2	3380.43	11033.5	3380.43	11155.7
3379.16	12699.5	3379.16	11925.3	3379.16	10719.6	3379.16	10855.3	3379.16	10778.7	3379.16	11015.8	3379.16	11137
3377.9	12681.5	3377.9	11899.1	3377.9	10689.2	3377.9	10835.2	3377.9	10771.7	3377.9	11006.2	3377.9	11108.4
3376.63	12649	3376.63	11876.4	3376.63	10676.6	3376.63	10840.2	3376.63	10754	3376.63	10972.6	3376.63	11086.1
3375.36	12634	3375.36	11848.8	3375.36	10644.9	3375.36	10823.3	3375.36	10750.7	3375.36	10956.2	3375.36	11078.8
3374.1	12606.3	3374.1	11815.7	3374.1	10630.1	3374.1	10802.6	3374.1	10715.2	3374.1	10951.6	3374.1	11057.8
3372.83	12574	3372.83	11788.1	3372.83	10595	3372.83	10775.3	3372.83	10690	3372.83	10933.8	3372.83	11042.2
3371.56	12557.4	3371.56	11743.6	3371.56	10583.4	3371.56	10739.9	3371.56	10662.8	3371.56	10918.6	3371.56	11028.7
3370.29	12524.3	3370.29	11691.4	3370.29	10557	3370.29	10708.3	3370.29	10631.4	3370.29	10897.1	3370.29	11011.9
3369.02	12498.1	3369.02	11650.5	3369.02	10546.6	3369.02	10685	3369.02	10595.5	3369.02	10886.5	3369.02	10996.4
3367.76	12478.8	3367.76	11604.5	3367.76	10529.4	3367.76	10658	3367.76	10565.4	3367.76	10857.8	3367.76	10974.4
3366.49	12462.2	3366.49	11569.3	3366.49	10501.5	3366.49	10650.1	3366.49	10536.8	3366.49	10845.6	3366.49	10953.9
3365.22	12442.8	3365.22	11535.4	3365.22	10484.7	3365.22	10626.1	3365.22	10514	3365.22	10825.6	3365.22	10937.7
3363.95	12427.6	3363.95	11515.7	3363.95	10468.6	3363.95	10597.3	3363.95	10489.3	3363.95	10811.6	3363.95	10913
3362.68	12398.4	3362.68	11480.4	3362.68	10458.8	3362.68	10581	3362.68	10467.7	3362.68	10788.9	3362.68	10892.2
3361.41	12368.7	3361.41	11445.9	3361.41	10433.5	3361.41	10551.2	3361.41	10460.8	3361.41	10774.3	3361.41	10884.8
3360.14	12337.1	3360.14	11424.7	3360.14	10422.2	3360.14	10529.5	3360.14	10440.1	3360.14	10744	3360.14	10865.1
3358.87	12302.7	3358.87	11420.2	3358.87	10396.7	3358.87	10485.1	3358.87	10418	3358.87	10704.6	3358.87	10841.6
3357.6	12275.9	3357.6	11393.2	3357.6	10387.9	3357.6	10460.8	3357.6	10399.5	3357.6	10668	3357.6	10807.2
3356.33	12257.5	3356.33	11386.2	3356.33	10366.1	3356.33	10440.2	3356.33	10382.1	3356.33	10637.3	3356.33	10779.5
3355.06	12228.4	3355.06	11374.9	3355.06	10360.6	3355.06	10401.6	3355.06	10355.9	3355.06	10610.6	3355.06	10771.2
3353.79	12196.5	3353.79	11360.4	3353.79	10350.2	3353.79	10385	3353.79	10329.7	3353.79	10584.8	3353.79	10738.3
3352.52	12187.2	3352.52	11350.4	3352.52	10343.1	3352.52	10363.6	3352.52	10307.7	3352.52	10571.5	3352.52	10715
3351.25	12179.9	3351.25	11342.2	3351.25	10314.5	3351.25	10334.7	3351.25	10297.7	3351.25	10566.2	3351.25	10696.9
3349.97	12147.3	3349.97	11339.3	3349.97	10287.8	3349.97	10315.1	3349.97	10276.6	3349.97	10550.7	3349.97	10674.3
3348.7	12113.9	3348.7	11328	3348.7	10289.5	3348.7	10306.8	3348.7	10247.3	3348.7	10543.8	3348.7	10648.7
3347.43	12091.9	3347.43	11312.2	3347.43	10269.5	3347.43	10302.8	3347.43	10227.6	3347.43	10523.3	3347.43	10628.5
3346.16	12047.7	3346.16	11283.9	3346.16	10255.7	3346.16	10288.8	3346.16	10211.1	3346.16	10498	3346.16	10608.4
3344.88	12034.4	3344.88	11270.9	3344.88	10229.1	3344.88	10264.5	3344.88	10182	3344.88	10488.6	3344.88	10609.3
3343.61	12009.3	3343.61	11228.6	3343.61	10220.2	3343.61	10255.1	3343.61	10147.6	3343.61	10481.5	3343.61	10584.4
3342.34	11976.9	3342.34	11217.4	3342.34	10192	3342.34	10244.9	3342.34	10134.1	3342.34	10465.3	3342.34	10574.8
3341.06	11963	3341.06	11190.1	3341.06	10188.5	3341.06	10222.7	3341.06	10136.4	3341.06	10451	3341.06	10580
3339.79	11930.5	3339.79	11156	3339.79	10166.5	3339.79	10205.7	3339.79	10122.9	3339.79	10451.3	3339.79	10552.6
3338.52	11917.8	3338.52	11145.4	3338.52	10146.4	3338.52	10184.6	3338.52	10116.3	3338.52	10447.2	3338.52	10550.2
3337.24	11901.7	3337.24	11122.6	3337.24	10118	3337.24	10179.4	3337.24	10106.7	3337.24	10431	3337.24	10530.2
3335.97	11873.7	3335.97	11110.3	3335.97	10082.8	3335.97	10164.8	3335.97	10103.8	3335.97	10412.4	3335.97	10519.8
3334.69	11848.8	3334.69	11079.3	3334.69	10052.4	3334.69	10141.3	3334.69	10101.2	3334.69	10399.2	3334.69	10510.1
3333.42	11810.6	3333.42	11066.9	3333.42	10021.5	3333.42	10122.1	3333.42	10086	3333.42	10380.6	3333.42	10504.7
3332.14	11781.3	3332.14	11039.8	3332.14	9994.22	3332.14	10105.8	3332.14	10092.8	3332.14	10357	3332.14	10508.1
3330.87	11759.7	3330.87	11009.4	3330.87	9971.4	3330.87	10084.4	3330.87	10092	3330.87	10341.5	3330.87	10505.5
3329.59	11737.5	3329.59	10996.7	3329.59	9957.21	3329.59	10068	3329.59	10081.3	3329.59	10323.2	3329.59	10489.6
3328.31	11703.7	3328.31	10975.5	3328.31	9939.16	3328.31	10030.6	3328.31	10066	3328.31	10312.3	3328.31	10474.8
3327.04	11688.5	3327.04	10948.9	3327.04	9932.49	3327.04	10023.2	3327.04	10047.6	3327.04	10297.4	3327.04	10449.6
3325.76	11672.9	3325.76	10935.7	3325.76	9911.63	3325.76	10015.6	3325.76	10042.5	3325.76	10277.4	3325.76	10433.3
3324.49	11650	3324.49	10920.6	3324.49	9901.32	3324.49	10001.4	3324.49	10023	3324.49	10262.2	3324.49	10414.5
3323.21	11649.1	3323.21	10898.7	3323.21	9899.72	3323.21	10003.5	3323.21	10008.3	3323.21	10247.7	3323.21	10393.8
3321.93	11634.7	3321.93	10886.4	3321.93	9892.81	3321.93	9987.49	3321.93	9977.48	3321.93	10229.3	3321.93	10381.9
3320.65	11625.2	3320.65	10867.6	3320.65	9867.12	3320.65	9968.81	3320.65	9959.21	3320.65	10211.2	3320.65	10352.3
3319.38	11598.2	3319.38	10854.7	3319.38	9864.05	3319.38	9966.27	3319.38	9927.92	3319.38	10192	3319.38	10347.9
3318.1	11611.8	3318.1	10818.4	3318.1	9866.33	3318.1	9955.04	3318.1	9892.79	3318.1	10187.4	3318.1	10319.1
3316.82	11610.6	3316.82	10805.6	3316.82	9843.44	3316.82	9944.81	3316.82	9876.75	3316.82	10165.1	3316.82	10300.1
3315.54	11600.7	3315.54	10786.5	3315.54	9836.09	3315.54	9928.1	3315.54	9869.36	3315.54	10144.3	3315.54	10276.7
3314.26	11592.1	3314.26	10778.7	3314.26	9832.55	3314.26	9926.03	3314.26	9850.19	3314.26	10141.4	3314.26	10273.3
3312.98	11566.9	3312.98	10766.9	3312.98	9820.61	3312.98	9916.23	3312.98	9851.86	3312.98	10134.6	3312.98	10261.3
3311.71	11550.1	3311.71	10757	3311.71	9802.73	3311.71	9900.26	3311.71	9845.4	3311.71	10127.3	3311.71	10262.1
3310.43	11534.1	3310.43	10740.5	3310.43	9787.1	3310.43	9886.34	3310.43	9835.88	3310.43	10114.1	3310.43	10250
3309.15	11538.4	3309.15	10728	3309.15	9748.7	3309.15	9878.17	3309.15	9819.87	3309.15	10104.9	3309.15	10230.3
3307.87	11521.6	3307.87	10718.9	3307.87	9742.83	3307.87	9856.97	3307.87	9806.99	3307.87	10090	3307.87	10237.8
3306.59	11505.8	3306.59	10700.9	3306.59	9742.37	3306.59	9852.17	3306.59	9798.57	3306.59	10087.7	3306.59	10228.6
3305.31	11475.8	3305.31	10686.1	3305.31	9727.53	3305.31	9844.95	3305.31	9799.18	3305.31	10078.2	3305.31	10224.9
3304.03	11448.2	3304.03	10670.2	3304.03	9717.09	3304.03	9843.91	3304.03	9803.59	3304.03	10082.5	3304.03	10227.9
3302.74	11416.4	3302.74	10677.4	3302.74	9714.42	3302.74	9831.43	3302.74	9790.6	3302.74	10077.9	3302.74	10233.4
3301.46	11404.7	3301.46	10650.2	3301.46	9698.81	3301.46	9819.29	3301.46	9775.06	3301.46	10075.7	3301.46	10234.3
3300.18	11401	3300.18	10637.2	3300.18	9684.41	3300.18	9813.49	3300.18	9767.45	3300.18	10077.7	3300.18	10228
3298.9	11381.1	3298.9	10626.3	3298.9	9667.41	3298.9	9800.25	3298.9	9764.68	3298.9	10061.9	3298.9	10223
3297.62	11361.1	3297.62	10612.1	3297.62	9663.33	3297.62	9786.79	3297.62	9745.32	3297.62	10056	3297.62	10220.6
3296.34	11355.7	3296.34	10608.8	3296.34	9646.18	3296.34	9785.6	3296.34	9739.82	3296.34	10033.2	3296.34	10208.3
3295.05	11335.5	3295.05	10610.5	3295.05	9636.61	3295.05	9783.01	3295.05	9736.08	3295.05	10029.4	3295.05	10196.8
3293.77	11324.8	3293.77	10602	3293.77	9638	3293.77	9778.27	3293.77	9713.92	3293.77	10028.8	3293.77	10178.3
3292.49	11331.9	3292.49	10589.7	3292.49	9627.84	3292.49	9771.41	3292.49	9699.7	3292.49	10013.2	3292.49	10177.4
3291.21	11334.4	3291.21	10586.5	3291.21	9621.43	3291.21	9759.15	3291.21	9677.64	3291.21	10002.1	3291.21	10160
3289.92	11340.3	3289.92	10575.6	3289.92	9614.5	3289.92	9745.62	3289.92	9681.38	3289.92	9991.83	3289.92	10141.4
3288.64	11327.8	3288.64	10557.8	3288.64	9612.02	3288.64	9744.38	3288.64	9673.17	3288.64	9995.47	3288.64	10139.3
3287.36	11340.9	3287.36	10558.4	3287.36	9611.98	3287.36	9736.58	3287.36	9670.04	3287.36	9995.63	3287.36	10117.3
3286.07	11340.9	3286.07	10549.6	3286.07	9604.64	3286.07	9733.23	3286.07	9676.14	3286.07	9977.7	3286.07	10104.6
3284.79	11329.8	3284.79	10537.3	3284.79	9601.9	3284.79	9714.17	3284.79	9689.66	3284.79	9962.47	3284.79	10100
3283.5	11321.6	3283.5	10524.6	3283.5	9594.73	3283.5	9712.46	3283.5	9675.23	3283.5	9956.28	3283.5	10091.9
3282.22	11314.1	3282.22	10509.9	3282.22	9573.45	3282.22	9698.93	3282.22	9675.2	3282.22	9938.74	3282.22	10077
3280.93	11310.3	3280.93	10491.6	3280.93	9558.66	3280.93	9696.32	3280.93	9657.67	3280.93	9928.54	3280.93	10074.7
3279.65	11286.7	3279.65	10492.6	3279.65	9558.6	3279.65	9698.82	3279.65	9654.62	3279.65	9916.08	3279.65	10048.9
3278.36	11281.3	3278.36	10469.3	3278.36	9549.58	3278.36	9685.47	3278.36	9654.46	3278.36	9912.01	3278.36	10035.1
3277.08	11245.3	3277.08	10450.3	3277.08	9573.14	3277.08	9684.69	3277.08	9647.54	3277.08	9912.03	3277.08	10034.6
3275.79	11234.1	3275.79	10439.2	3275.79	9574.62	3275.79	9684.25	3275.79	9652.74	3275.79	9918.07	3275.79	10028.8
3274.5	11212.1	3274.5	10427.8	3274.5	9566.77	3274.5	9675.84	3274.5	9651.48	3274.5	9905.67	3274.5	10015
3273.22	11189.9	3273.22	10418.1	3273.22	9558.7	3273.22	9663.67	3273.22	9637.68	3273.22	9911.75	3273.22	10014.5
3271.93	11178.5	3271.93	10410	3271.93	9550.97	3271.93	9656.21	3271.93	9622.77	3271.93	9906.1	3271.93	10023.3
3270.64	11193.8	3270.64	10387.9	3270.64	9526.57	3270.64	9646.44	3270.64	9618.27	3270.64	9896.26	3270.64	10016.2
3269.36	11191	3269.36	10383.6	3269.36	9515.83	3269.36	9651.19	3269.36	9627.31	3269.36	9902.87	3269.36	10010.2
3268.07	11174.2	3268.07	10364.4	3268.07	9504.52	3268.07	9649.48	3268.07	9609.63	3268.07	9899.36	3268.07	10009.1
3266.78	11156	3266.78	10365.5	3266.78	9497.1	3266.78	9635.93	3266.78	9583.54	3266.78	9906.46	3266.78	10002.8
3265.49	11142.9	3265.49	10363.8	3265.49	9483.76	3265.49	9616.04	3265.49	9576.1	3265.49	9905.06	3265.49	10003.2
3264.21	11139.6	3264.21	10352.8	3264.21	9473.88	3264.21	9607.04	3264.21	9551.75	3264.21	9901.72	3264.21	9984.13
3262.92	11132.5	3262.92	10336.1	3262.92	9456.36	3262.92	9601.58	3262.92	9526.89	3262.92	9896.75	3262.92	9972.05
3261.63	11136.4	3261.63	10331.5	3261.63	9432.9	3261.63	9593.98	3261.63	9509.69	3261.63	9879.95	3261.63	9967.86
3260.34	11125.8	3260.34	10338.4	3260.34	9429.37	3260.34	9587.91	3260.34	9499.76	3260.34	9881.99	3260.34	9969.66
3259.05	11118	3259.05	10333.3	3259.05	9413.21	3259.05	9587.88	3259.05	9499.78	3259.05	9863.27	3259.05	9965.92
3257.76	11101	3257.76	10330.6	3257.76	9396.73	3257.76	9576.32	3257.76	9498.56	3257.76	9847.27	3257.76	9968.72
3256.47	11102.1	3256.47	10334.9	3256.47	9379.57	3256.47	9555.39	3256.47	9497	3256.47	9820.89	3256.47	9965.86
3255.18	11099.3	3255.18	10312.4	3255.18	9365.03	3255.18	9534.19	3255.18	9484.65	3255.18	9790.18	3255.18	9950.3
3253.89	11078	3253.89	10294.4	3253.89	9355.38	3253.89	9509.67	3253.89	9470.54	3253.89	9767.68	3253.89	9952.43
3252.6	11067.3	3252.6	10283.6	3252.6	9345.06	3252.6	9497.74	3252.6	9174.84	3252.6	9755.64	3252.6	9942.13
3251.31	11055.5	3251.31	10282.7	3251.31	9338.57	3251.31	9469.5	3251.31	9305.6	3251.31	9739.31	3251.31	9930.41
3250.02	11032.7	3250.02	10268.4	3250.02	9332.34	3250.02	9466.15	3250.02	9404.69	3250.02	9729.81	3250.02	9917.86
3248.73	11000.5	3248.73	10252.3	3248.73	9332.4	3248.73	9450.61	3248.73	9502.51	3248.73	9724.32	3248.73	9902.17
3247.44	10987.7	3247.44	10221.7	3247.44	9320.02	3247.44	9431.83	3247.44	9585.5	3247.44	9691.07	3247.44	9899.17
3246.14	10966.5	3246.14	10201.9	3246.14	9322.88	3246.14	9421.4	3246.14	9655.56	3246.14	9675.4	3246.14	9887.58
3244.85	10947.9	3244.85	10175.8	3244.85	9307.65	3244.85	9394.8	3244.85	9712.68	3244.85	9658.62	3244.85	9868.06
3243.56	10930.5	3243.56	10152.8	3243.56	9295.19	3243.56	9371.67	3243.56	9765.48	3243.56	9632.48	3243.56	9846.06
3242.27	10902.9	3242.27	10121.1	3242.27	9277.31	3242.27	9354.13	3242.27	9799.49	3242.27	9622.11	3242.27	9827.43
3240.98	10897.7	3240.98	10094.5	3240.98	9250.02	3240.98	9346.79	3240.98	9830.54	3240.98	9605.61	3240.98	9804.82
3239.68	10873.6	3239.68	10067.3	3239.68	9221.29	3239.68	9330.54	3239.68	9842.04	3239.68	9588.83	3239.68	9771.93
3238.39	10829.5	3238.39	10044.1	3238.39	9203.5	3238.39	9319.15	3238.39	9839.26	3238.39	9585.81	3238.39	9741.91
3237.1	10796.2	3237.1	10010.6	3237.1	9186.49	3237.1	9296.51	3237.1	9816.66	3237.1	9575.27	3237.1	9716.41
3235.8	10765	3235.8	9971.24	3235.8	9154.43	3235.8	9254.29	3235.8	9793.77	3235.8	9554.63	3235.8	9688.16
3234.51	10738.1	3234.51	9943.95	3234.51	9130.17	3234.51	9233.86	3234.51	9748.92	3234.51	9530.34	3234.51	9660.45
3233.21	10722	3233.21	9903.41	3233.21	9096.58	3233.21	9224.09	3233.21	9689.21	3233.21	9517.86	3233.21	9616.21
3231.92	10687.7	3231.92	9868.62	3231.92	9054.51	3231.92	9194.9	3231.92	9620.85	3231.92	9505.55	3231.92	9592.19
3230.62	10664.4	3230.62	9852.12	3230.62	9024.37	3230.62	9175.04	3230.62	9549.66	3230.62	9472.36	3230.62	9575.13
3229.33	10629	3229.33	9830.82	3229.33	8987.65	3229.33	9142.82	3229.33	9466.21	3229.33	9446.32	3229.33	9556.71
3228.04	10597.8	3228.04	9789.2	3228.04	8942.39	3228.04	9119.94	3228.04	9371.3	3228.04	9405.2	3228.04	9527.79
3226.74	10564.8	3226.74	9760.63	3226.74	8916.89	3226.74	9078.83	3226.74	9262.55	3226.74	9376.36	3226.74	9505.54
3225.44	10541.9	3225.44	9732.59	3225.44	8887.34	3225.44	9050.91	3225.44	9134.06	3225.44	9356	3225.44	9484.66
3224.15	10520	3224.15	9709.44	3224.15	8865.53	3224.15	9027.89	3224.15	8988.99	3224.15	9338.67	3224.15	9458.91
3222.85	10497.3	3222.85	9688.05	3222.85	8853.44	3222.85	8989.07	3222.85	8845.39	3222.85	9315.13	3222.85	9443.43
3221.56	10470.5	3221.56	9673.4	3221.56	8836.48	3221.56	8963.28	3221.56	8697.37	3221.56	9280.69	3221.56	9405.82
3220.26	10445.5	3220.26	9638.06	3220.26	8806.86	3220.26	8933.13	3220.26	8952.9	3220.26	9243.96	3220.26	9380.01
3218.96	10396.3	3218.96	9600.41	3218.96	8773.54	3218.96	8905.46	3218.96	8909.92	3218.96	9216.05	3218.96	9347.61
3217.67	10363.9	3217.67	9581.84	3217.67	8752.11	3217.67	8863.65	3217.67	8874.03	3217.67	9178.31	3217.67	9337.8
3216.37	10329	3216.37	9552.11	3216.37	8726.5	3216.37	8830.52	3216.37	8840.96	3216.37	9133.01	3216.37	9301.12
3215.07	10273.6	3215.07	9528.81	3215.07	8698.86	3215.07	8792.86	3215.07	8798.76	3215.07	9103	3215.07	9261.04
3213.77	10232.1	3213.77	9487.97	3213.77	8664.5	3213.77	8753.92	3213.77	8760.87	3213.77	9058.4	3213.77	9217.84
3212.47	10192.1	3212.47	9452.87	3212.47	8618.88	3212.47	8720.32	3212.47	8722.55	3212.47	9014.05	3212.47	9177.94
3211.18	10140.8	3211.18	9398.48	3211.18	8573.09	3211.18	8678.69	3211.18	8688.64	3211.18	8973.17	3211.18	9142.62
3209.88	10090.1	3209.88	9353.6	3209.88	8532.62	3209.88	8653.28	3209.88	8654.11	3209.88	8934.73	3209.88	9107.63
3208.58	10026	3208.58	9320.06	3208.58	8496.93	3208.58	8609.59	3208.58	8619.75	3208.58	8898.67	3208.58	9076.44
3207.28	9976.6	3207.28	9274.1	3207.28	8451.65	3207.28	8565.36	3207.28	8576.92	3207.28	8866.53	3207.28	9037.6
3205.98	9918.33	3205.98	9214.61	3205.98	8409.23	3205.98	8519.2	3205.98	8540.89	3205.98	8823.43	3205.98	8997.66
3204.68	9867.21	3204.68	9153.39	3204.68	8359.43	3204.68	8467.8	3204.68	8501.15	3204.68	8780.76	3204.68	8948.31
3203.38	9824.07	3203.38	9103.41	3203.38	8313.65	3203.38	8428.63	3203.38	8445.83	3203.38	8739.26	3203.38	8899.02
3202.08	9774.24	3202.08	9032.67	3202.08	8264.34	3202.08	8381.01	3202.08	8411.06	3202.08	8700.45	3202.08	8849.74
3200.78	9714.88	3200.78	8977.94	3200.78	8214.53	3200.78	8333.58	3200.78	8362.78	3200.78	8650.79	3200.78	8812.38
3199.48	9665.49	3199.48	8926.87	3199.48	8170.3	3199.48	8297.76	3199.48	8327.58	3199.48	8597.29	3199.48	8758.27
3198.18	9600.62	3198.18	8867.37	3198.18	8108.24	3198.18	8242.98	3198.18	8287.12	3198.18	8557.54	3198.18	8711.64
3196.88	9545.55	3196.88	8801.37	3196.88	8054.75	3196.88	8204.51	3196.88	8239.86	3196.88	8523.75	3196.88	8665.09
3195.58	9493.3	3195.58	8766.89	3195.58	8012.4	3195.58	8167.1	3195.58	8208.99	3195.58	8485.57	3195.58	8620.93
3194.27	9436.46	3194.27	8711.95	3194.27	7955.47	3194.27	8138.48	3194.27	8163.83	3194.27	8439.04	3194.27	8576.83
3192.97	9378.87	3192.97	8659.81	3192.97	7909.19	3192.97	8096.24	3192.97	8119.95	3192.97	8386.8	3192.97	8523.19
3191.67	9325.61	3191.67	8599.88	3191.67	7865.05	3191.67	8044.28	3191.67	8081.87	3191.67	8322.05	3191.67	8473.94
3190.37	9263.65	3190.37	8540.2	3190.37	7815.21	3190.37	7992.28	3190.37	8043.23	3190.37	8262.29	3190.37	8418.6
3189.06	9195.23	3189.06	8483.21	3189.06	7762.67	3189.06	7937.41	3189.06	7999.95	3189.06	8216.77	3189.06	8379.4
3187.76	9123.18	3187.76	8440.07	3187.76	7716.85	3187.76	7877.55	3187.76	7946.2	3187.76	8166.48	3187.76	8329.62
3186.46	9059.62	3186.46	8397.1	3186.46	7663.45	3186.46	7825.33	3186.46	7895.55	3186.46	8112.81	3186.46	8287.89
3185.16	8984.14	3185.16	8330.69	3185.16	7605.89	3185.16	7767.07	3185.16	7842.84	3185.16	8058.94	3185.16	8226.82
3183.85	8906.69	3183.85	8274.29	3183.85	7549.11	3183.85	7710.12	3183.85	7780.13	3183.85	8004.74	3183.85	8178.59
3182.55	8849.63	3182.55	8201.07	3182.55	7491.39	3182.55	7657.44	3182.55	7732.13	3182.55	7954.22	3182.55	8135.19
3181.24	8766.95	3181.24	8128.81	3181.24	7429.83	3181.24	7605.74	3181.24	7670.48	3181.24	7901.53	3181.24	8099.58
3179.94	8705.68	3179.94	8055.03	3179.94	7379.61	3179.94	7543.95	3179.94	7626.73	3179.94	7854.32	3179.94	8069.35
3178.63	8634.71	3178.63	7996.98	3178.63	7335.62	3178.63	7490.42	3178.63	7561.71	3178.63	7805.77	3178.63	8018.95
3177.33	8569.3	3177.33	7947.51	3177.33	7284.11	3177.33	7424.99	3177.33	7496.64	3177.33	7756.3	3177.33	7962.26
3176.03	8500.35	3176.03	7877.35	3176.03	7231.25	3176.03	7367.68	3176.03	7441.34	3176.03	7703.43	3176.03	7910.14
3174.72	8433.01	3174.72	7809.06	3174.72	7181.36	3174.72	7315.01	3174.72	7392.28	3174.72	7651.75	3174.72	7849.31
3173.41	8377.03	3173.41	7746.93	3173.41	7128.05	3173.41	7262.45	3173.41	7327.94	3173.41	7599.94	3173.41	7793.13
3172.11	8310.87	3172.11	7680.13	3172.11	7067.53	3172.11	7208.82	3172.11	7269.94	3172.11	7535.03	3172.11	7742.43
3170.8	8240.07	3170.8	7608.81	3170.8	7009.42	3170.8	7150.95	3170.8	7221.82	3170.8	7484.43	3170.8	7692.81
3169.5	8173.57	3169.5	7544.23	3169.5	6955.61	3169.5	7111.17	3169.5	7168.01	3169.5	7434.31	3169.5	7643.19
3168.19	8106.87	3168.19	7479.59	3168.19	6894.43	3168.19	7053.29	3168.19	7111.36	3168.19	7387.3	3168.19	7592.73
3166.88	8042.33	3166.88	7417.12	3166.88	6825.59	3166.88	6999.92	3166.88	7057.65	3166.88	7340.11	3166.88	7552.38
3165.58	7969.29	3165.58	7340.21	3165.58	6771.22	3165.58	6951.28	3165.58	7001.32	3165.58	7293.22	3165.58	7500.24
3164.27	7896.49	3164.27	7284.02	3164.27	6716.49	3164.27	6911.11	3164.27	6957.17	3164.27	7238.62	3164.27	7448.93
3162.96	7828.77	3162.96	7213.16	3162.96	6655.89	3162.96	6862.24	3162.96	6890.15	3162.96	7182.74	3162.96	7393.42
3161.65	7759.6	3161.65	7155.8	3161.65	6598.57	3161.65	6802.54	3161.65	6844.27	3161.65	7136.57	3161.65	7343.27
3160.34	7696.27	3160.34	7087.25	3160.34	6537.5	3160.34	6736.01	3160.34	6785.82	3160.34	7076.59	3160.34	7296.83
3159.04	7624.11	3159.04	7031.92	3159.04	6478.78	3159.04	6679.44	3159.04	6733.12	3159.04	7026.1	3159.04	7240.98
3157.73	7551.44	3157.73	6978.15	3157.73	6419.62	3157.73	6628.02	3157.73	6681.04	3157.73	6977.18	3157.73	7195.14
3156.42	7472.41	3156.42	6920.21	3156.42	6355.91	3156.42	6577.23	3156.42	6620.96	3156.42	6924.4	3156.42	7142.28
3155.11	7404.75	3155.11	6852.2	3155.11	6286.97	3155.11	6512.4	3155.11	6572.14	3155.11	6870.78	3155.11	7095.32
3153.8	7332.85	3153.8	6778.73	3153.8	6226.6	3153.8	6456	3153.8	6514.63	3153.8	6823.5	3153.8	7049.33
3152.49	7258.73	3152.49	6721.3	3152.49	6166.89	3152.49	6408.58	3152.49	6457.41	3152.49	6780.75	3152.49	7000.72
3151.18	7187.16	3151.18	6647.47	3151.18	6109.02	3151.18	6350.69	3151.18	6414.95	3151.18	6734.95	3151.18	6953
3149.87	7109.44	3149.87	6584.42	3149.87	6061.35	3149.87	6298.66	3149.87	6355.31	3149.87	6677.47	3149.87	6905.27
3148.56	7054.69	3148.56	6518.06	3148.56	6007.8	3148.56	6235.76	3148.56	6307.58	3148.56	6630.03	3148.56	6853.05
3147.25	6983.58	3147.25	6464.51	3147.25	5959.28	3147.25	6175.76	3147.25	6257.71	3147.25	6578.98	3147.25	6789.57
3145.94	6911.66	3145.94	6410.37	3145.94	5907.74	3145.94	6128.03	3145.94	6206.58	3145.94	6531.24	3145.94	6738.12
3144.63	6838.73	3144.63	6342.63	3144.63	5849.5	3144.63	6078.13	3144.63	6168.73	3144.63	6481.97	3144.63	6684.79
3143.32	6779.12	3143.32	6273.86	3143.32	5787.91	3143.32	6025.65	3143.32	6116.37	3143.32	6428.27	3143.32	6627.38
3142	6714.08	3142	6213.12	3142	5734.5	3142	5969.92	3142	6066.89	3142	6363.36	3142	6581.66
3140.69	6639.77	3140.69	6147.59	3140.69	5679.36	3140.69	5908.72	3140.69	6024.48	3140.69	6310.07	3140.69	6533.92
3139.38	6575	3139.38	6077.01	3139.38	5615.96	3139.38	5857.08	3139.38	5979.74	3139.38	6258.72	3139.38	6478.71
3138.07	6516.35	3138.07	6018.64	3138.07	5564.02	3138.07	5813.1	3138.07	5924.73	3138.07	6210.89	3138.07	6426.98
3136.75	6455.48	3136.75	5950.26	3136.75	5503.29	3136.75	5742.94	3136.75	5864.72	3136.75	6166.69	3136.75	6382.47
3135.44	6390.11	3135.44	5874.16	3135.44	5456.34	3135.44	5690.36	3135.44	5819.85	3135.44	6113.92	3135.44	6331.67
3134.13	6310.24	3134.13	5800.76	3134.13	5406.03	3134.13	5638.98	3134.13	5770.76	3134.13	6067.69	3134.13	6285.4
3132.81	6247.56	3132.81	5737.75	3132.81	5352.79	3132.81	5591.33	3132.81	5728.06	3132.81	6023.48	3132.81	6240.15
3131.5	6179.07	3131.5	5671.93	3131.5	5298.18	3131.5	5542.92	3131.5	5673.73	3131.5	5972.42	3131.5	6195.49
3130.19	6113.34	3130.19	5611.49	3130.19	5244.57	3130.19	5493.35	3130.19	5640.48	3130.19	5919.36	3130.19	6159.17
3128.87	6047.66	3128.87	5549.05	3128.87	5182.75	3128.87	5451.59	3128.87	5588.09	3128.87	5867.7	3128.87	6113.39
3127.56	5978.14	3127.56	5492.89	3127.56	5132.31	3127.56	5406.65	3127.56	5544.88	3127.56	5824.35	3127.56	6066.6
3126.24	5918.28	3126.24	5437.21	3126.24	5080.02	3126.24	5354.55	3126.24	5509.53	3126.24	5785.7	3126.24	6016.78
3124.93	5855.15	3124.93	5372.42	3124.93	5026.23	3124.93	5300.68	3124.93	5462.94	3124.93	5742.87	3124.93	5975.85
3123.61	5800.86	3123.61	5314.18	3123.61	4972.84	3123.61	5238.55	3123.61	5427.88	3123.61	5690.63	3123.61	5936.95
3122.3	5740.68	3122.3	5260.85	3122.3	4919.65	3122.3	5199.22	3122.3	5379.26	3122.3	5644.31	3122.3	5893.69
3120.98	5668.46	3120.98	5206.23	3120.98	4870.09	3120.98	5148.57	3120.98	5334.92	3120.98	5598.08	3120.98	5850.78
3119.67	5609.45	3119.67	5151.44	3119.67	4834.05	3119.67	5099.24	3119.67	5301.66	3119.67	5561.59	3119.67	5805.68
3118.35	5551.02	3118.35	5109.23	3118.35	4802.57	3118.35	5054.18	3118.35	5256	3118.35	5516.96	3118.35	5770.44
3117.03	5495.77	3117.03	5047.81	3117.03	4759.46	3117.03	5000.12	3117.03	5214.12	3117.03	5488.16	3117.03	5725.91
3115.72	5438.57	3115.72	5007.9	3115.72	4718.01	3115.72	4959.73	3115.72	5179.48	3115.72	5448.94	3115.72	5685.09
3114.4	5373.42	3114.4	4960.52	3114.4	4678.88	3114.4	4922.72	3114.4	5136.84	3114.4	5408.84	3114.4	5651.1
3113.08	5320.22	3113.08	4907.84	3113.08	4634.87	3113.08	4879.49	3113.08	5093.69	3113.08	5362.59	3113.08	5607.59
3111.76	5270.74	3111.76	4854.99	3111.76	4593.81	3111.76	4832.8	3111.76	5047.52	3111.76	5309.58	3111.76	5575.8
3110.45	5218.58	3110.45	4813.07	3110.45	4554.94	3110.45	4787.29	3110.45	5008.94	3110.45	5268.3	3110.45	5531
3109.13	5158.93	3109.13	4770.12	3109.13	4516.92	3109.13	4743.39	3109.13	4959.71	3109.13	5220.82	3109.13	5487.62
3107.81	5114.32	3107.81	4721.75	3107.81	4470.75	3107.81	4705.41	3107.81	4913.77	3107.81	5171.18	3107.81	5435.52
3106.49	5062.45	3106.49	4680.46	3106.49	4433.4	3106.49	4661.13	3106.49	4866.11	3106.49	5139.77	3106.49	5395.14
3105.17	5005.71	3105.17	4628.74	3105.17	4393.64	3105.17	4612.15	3105.17	4823.57	3105.17	5100.98	3105.17	5361.78
3103.85	4950.43	3103.85	4582.68	3103.85	4358.72	3103.85	4580.33	3103.85	4792.22	3103.85	5053.77	3103.85	5324.51
3102.54	4892.69	3102.54	4531.46	3102.54	4310.38	3102.54	4552.45	3102.54	4757.11	3102.54	5018.42	3102.54	5289.8
3101.22	4842.72	3101.22	4481.65	3101.22	4270.28	3101.22	4517.49	3101.22	4710.18	3101.22	4987.2	3101.22	5247.6
3099.9	4785.93	3099.9	4434.03	3099.9	4222.7	3099.9	4490.7	3099.9	4667.43	3099.9	4941.64	3099.9	5215.58
3098.58	4739.17	3098.58	4388.47	3098.58	4183.8	3098.58	4454.58	3098.58	4624.98	3098.58	4908.98	3098.58	5173.78
3097.26	4687.02	3097.26	4335.43	3097.26	4131.11	3097.26	4415.42	3097.26	4583.11	3097.26	4882.9	3097.26	5130.61
3095.93	4646.32	3095.93	4284.85	3095.93	4103.01	3095.93	4367.27	3095.93	4547.61	3095.93	4855.05	3095.93	5089.75
3094.61	4608.98	3094.61	4242.89	3094.61	4060.09	3094.61	4331.16	3094.61	4514.31	3094.61	4826.69	3094.61	5056.44
3093.29	4569.42	3093.29	4196.86	3093.29	4019.11	3093.29	4294.35	3093.29	4472.88	3093.29	4795.36	3093.29	5030.71
3091.97	4522.3	3091.97	4158.97	3091.97	3971.93	3091.97	4251.7	3091.97	4435.9	3091.97	4757.08	3091.97	4999.27
3090.65	4478.11	3090.65	4109.94	3090.65	3933.28	3090.65	4218.45	3090.65	4388.5	3090.65	4727.97	3090.65	4969.35
3089.33	4433.25	3089.33	4069.87	3089.33	3893.77	3089.33	4177.65	3089.33	4362.71	3089.33	4701.47	3089.33	4934.07
3088.01	4389.58	3088.01	4024.29	3088.01	3859.41	3088.01	4139.64	3088.01	4335.07	3088.01	4673.63	3088.01	4903.28
3086.68	4343.43	3086.68	3985.8	3086.68	3822.73	3086.68	4093.38	3086.68	4296.89	3086.68	4642.29	3086.68	4876.28
3085.36	4289.5	3085.36	3941.04	3085.36	3777.85	3085.36	4054.59	3085.36	4264.69	3085.36	4609.17	3085.36	4846.33
3084.04	4247.76	3084.04	3894.82	3084.04	3732.63	3084.04	4022.83	3084.04	4230.88	3084.04	4572.8	3084.04	4824.96
3082.71	4206.71	3082.71	3858.79	3082.71	3700.32	3082.71	3984.97	3082.71	4197.15	3082.71	4535.34	3082.71	4797.2
3081.39	4166.38	3081.39	3812.62	3081.39	3664.62	3081.39	3949.38	3081.39	4167.84	3081.39	4498.16	3081.39	4767.24
3080.07	4128.83	3080.07	3775.88	3080.07	3623.82	3080.07	3907.04	3080.07	4140.28	3080.07	4464.19	3080.07	4739.23
3078.74	4091.77	3078.74	3743.39	3078.74	3589.91	3078.74	3876.39	3078.74	4111.77	3078.74	4440.87	3078.74	4697.67
3077.42	4051.72	3077.42	3715.02	3077.42	3561.92	3077.42	3849.98	3077.42	4091.6	3077.42	4409.13	3077.42	4669.38
3076.1	4020.71	3076.1	3683.09	3076.1	3523.17	3076.1	3820.23	3076.1	4063.92	3076.1	4383.41	3076.1	4640.83
3074.77	3982.6	3074.77	3640.96	3074.77	3493.71	3074.77	3788.4	3074.77	4040.35	3074.77	4358.37	3074.77	4610.57
3073.45	3947.46	3073.45	3409.86	3073.45	3461.65	3073.45	3762.28	3073.45	4019.47	3073.45	4333.59	3073.45	4584.64
3072.12	3912.43	3072.12	3272.82	3072.12	3427.58	3072.12	3737.2	3072.12	4003.23	3072.12	4300.43	3072.12	4557.9
3070.8	3870.74	3070.8	3186.32	3070.8	3399.61	3070.8	3715.07	3070.8	3980.89	3070.8	4277.79	3070.8	4524.84
3069.47	3832.28	3069.47	3223.64	3069.47	3377.79	3069.47	3685.75	3069.47	3950.35	3069.47	4252.77	3069.47	4500.5
3068.14	3799.58	3068.14	3493.09	3068.14	3355.97	3068.14	3659.2	3068.14	3923.02	3068.14	4215.26	3068.14	4476.06
3066.82	3765.88	3066.82	3719.49	3066.82	3336.59	3066.82	3634.84	3066.82	3895.81	3066.82	4198.38	3066.82	4447.75
3065.49	3731.28	3065.49	3922.01	3065.49	3312.09	3065.49	3608.58	3065.49	3877.66	3065.49	4174.18	3065.49	4425.15
3064.17	3706.57	3064.17	4093.57	3064.17	3299.96	3064.17	3578.92	3064.17	3850.44	3064.17	4148.6	3064.17	4405.08
3062.84	3671.41	3062.84	4245.49	3062.84	3271.34	3062.84	3558.57	3062.84	3826.3	3062.84	4117.98	3062.84	4386.06
3061.51	3633.95	3061.51	4357.7	3061.51	3240.96	3061.51	3530.25	3061.51	3796.68	3061.51	4092.01	3061.51	4355.2
3060.18	3593.57	3060.18	4443.22	3060.18	3212.31	3060.18	3499.62	3060.18	3767.8	3060.18	4059.13	3060.18	4335.43
3058.86	3557.92	3058.86	4503.26	3058.86	3189.83	3058.86	3472.68	3058.86	3739.87	3058.86	4031	3058.86	4310.85
3057.53	3518.12	3057.53	4535.98	3057.53	3165.92	3057.53	3437.81	3057.53	3721.45	3057.53	4004.73	3057.53	4288.13
3056.2	3472.21	3056.2	4537.06	3056.2	3150.01	3056.2	3411.83	3056.2	3685.31	3056.2	3973.21	3056.2	4270.24
3054.87	3428.9	3054.87	4509.15	3054.87	3125.12	3054.87	3389.59	3054.87	3654.13	3054.87	3943.16	3054.87	4244.17
3053.54	3384.23	3053.54	4443.06	3053.54	3096.33	3053.54	3372.61	3053.54	3624.1	3053.54	3917.68	3053.54	4219.31
3052.21	3359.38	3052.21	4344.86	3052.21	3072.86	3052.21	3349.68	3052.21	3599.16	3052.21	3894.89	3052.21	4196.74
3050.88	3328.4	3050.88	4229.22	3050.88	3053.16	3050.88	3326.33	3050.88	3578.87	3050.88	3871.04	3050.88	4175.24
3049.55	3293.76	3049.55	4072.59	3049.55	3021.96	3049.55	3303.58	3049.55	3554	3049.55	3852.85	3049.55	4153.78
3048.22	3266.92	3048.22	3892.96	3048.22	2991.87	3048.22	3286.38	3048.22	3527.89	3048.22	3835.64	3048.22	4131.31
3046.89	3232.02	3046.89	3687.91	3046.89	2969.69	3046.89	3280.09	3046.89	3505.97	3046.89	3824.12	3046.89	4109.14
3045.56	3208.17	3045.56	3455.2	3045.56	2946.54	3045.56	3263.6	3045.56	3491.23	3045.56	3804.85	3045.56	4095.13
3044.23	3178.21	3044.23	3183.92	3044.23	2916.36	3044.23	3237.04	3044.23	3467.69	3044.23	3783.65	3044.23	4076.38
3042.9	3145.97	3042.9	2886.95	3042.9	2895.5	3042.9	3219.57	3042.9	3459.37	3042.9	3763.12	3042.9	4047.11
3041.57	3108.68	3041.57	2565.86	3041.57	2864.91	3041.57	3202.41	3041.57	3446.1	3041.57	3741.98	3041.57	4025.21
3040.24	3081.64	3040.24	2499.18	3040.24	2842.46	3040.24	3180.5	3040.24	3429.96	3040.24	3714.36	3040.24	4007.45
3038.91	3049.58	3038.91	2495.71	3038.91	2825.86	3038.91	3161.29	3038.91	3414.08	3038.91	3697.18	3038.91	3979.51
3037.58	3028.17	3037.58	2606.47	3037.58	2802.8	3037.58	3140.18	3037.58	3394.55	3037.58	3680.5	3037.58	3968.25
3036.24	3007.03	3036.24	2753.2	3036.24	2782.06	3036.24	3113.04	3036.24	3376.82	3036.24	3656.6	3036.24	3945.19
3034.91	2980.51	3034.91	2719.92	3034.91	2753	3034.91	3090.35	3034.91	3358.58	3034.91	3638.58	3034.91	3925.42
3033.58	2956.26	3033.58	2689.03	3033.58	2728.88	3033.58	3068.74	3033.58	3342.5	3033.58	3613.6	3033.58	3905.19
3032.25	2923.79	3032.25	2659.31	3032.25	2702.76	3032.25	3041.54	3032.25	3328.71	3032.25	3595.9	3032.25	3889.41
3030.91	2894.12	3030.91	2642.31	3030.91	2677.32	3030.91	3022.24	3030.91	3310.98	3030.91	3576.55	3030.91	3867.41
3029.58	2867.16	3029.58	2614.56	3029.58	2656.41	3029.58	2998.26	3029.58	3291.41	3029.58	3561.13	3029.58	3848.03
3028.25	2842.47	3028.25	2596.74	3028.25	2643.78	3028.25	2973.87	3028.25	3268.17	3028.25	3546.86	3028.25	3832.37
3026.91	2816.78	3026.91	2583.17	3026.91	2629.56	3026.91	2952.19	3026.91	3247	3026.91	3531.02	3026.91	3813.42
3025.58	2789.72	3025.58	2557.11	3025.58	2617.67	3025.58	2930.91	3025.58	3220.93	3025.58	3513.39	3025.58	3796.57
3024.24	2765.31	3024.24	2532.61	3024.24	2603.04	3024.24	2917.29	3024.24	3195.26	3024.24	3493.71	3024.24	3779.43
3022.91	2739.96	3022.91	2508.77	3022.91	2580.17	3022.91	2898.31	3022.91	3175.63	3022.91	3482.86	3022.91	3761
3021.57	2719.06	3021.57	2487.82	3021.57	2568.9	3021.57	2876.79	3021.57	3155.33	3021.57	3474.89	3021.57	3743.57
3020.24	2702.33	3020.24	2463.99	3020.24	2553.82	3020.24	2857.69	3020.24	3136.42	3020.24	3456.87	3020.24	3734.93
3018.9	2682.8	3018.9	2439.5	3018.9	2538.98	3018.9	2844.65	3018.9	3113.34	3018.9	3440.11	3018.9	3724.81
3017.57	2665.78	3017.57	2420.25	3017.57	2522.93	3017.57	2835.27	3017.57	3088.33	3017.57	3420.9	3017.57	3699.05
3016.23	2647.69	3016.23	2397.17	3016.23	2504.76	3016.23	2828.09	3016.23	3069.67	3016.23	3406.57	3016.23	3687.42
3014.9	2623.68	3014.9	2390.04	3014.9	2492.92	3014.9	2813.02	3014.9	3057.51	3014.9	3395.56	3014.9	3678.9
3013.56	2615.19	3013.56	2374.45	3013.56	2472.64	3013.56	2789.05	3013.56	3043.95	3013.56	3376.81	3013.56	3666.65
3012.22	2602.9	3012.22	2361.84	3012.22	2456.92	3012.22	2773.82	3012.22	3029.15	3012.22	3359.1	3012.22	3657.32
3010.88	2588.47	3010.88	2350.88	3010.88	2445.15	3010.88	2766.57	3010.88	3017.45	3010.88	3341.43	3010.88	3635.54
3009.55	2571.03	3009.55	2330.97	3009.55	2421.78	3009.55	2748.41	3009.55	3000.8	3009.55	3319.91	3009.55	3621.78
3008.21	2568.84	3008.21	2309.36	3008.21	2407.37	3008.21	2732.41	3008.21	2987.2	3008.21	3300.01	3008.21	3610.67
3006.87	2554.39	3006.87	2288.07	3006.87	2389.87	3006.87	2718.59	3006.87	2981.65	3006.87	3285.9	3006.87	3592.09
3005.53	2540.55	3005.53	2278.23	3005.53	2368.89	3005.53	2701.76	3005.53	2972.94	3005.53	3271.06	3005.53	3585.18
3004.2	2526.04	3004.2	2254.94	3004.2	2351.27	3004.2	2679.86	3004.2	2966.97	3004.2	3248.45	3004.2	3571.46
3002.86	2514.99	3002.86	2233.2	3002.86	2327.63	3002.86	2673.53	3002.86	2953.74	3002.86	3231.85	3002.86	3565.73
3001.52	2492.62	3001.52	2209.34	3001.52	2310.56	3001.52	2657.08	3001.52	2948.98	3001.52	3217.52	3001.52	3556.16
3000.18	2475.05	3000.18	2194.44	3000.18	2298.14	3000.18	2638.12	3000.18	2940.53	3000.18	3210.01	3000.18	3546.3
2998.84	2456.71	2998.84	2177.83	2998.84	2287.51	2998.84	2622.56	2998.84	2931.8	2998.84	3196.14	2998.84	3538.82
2997.5	2433.85	2997.5	2157.83	2997.5	2279.71	2997.5	2605.64	2997.5	2920.73	2997.5	3183.89	2997.5	3529.85
2996.16	2410.58	2996.16	2137.52	2996.16	2266.3	2996.16	2588.01	2996.16	2908.52	2996.16	3171.95	2996.16	3516.09
2994.82	2389.54	2994.82	2122.99	2994.82	2253.95	2994.82	2569.03	2994.82	2895.79	2994.82	3159.81	2994.82	3504.19
2993.48	2365.11	2993.48	2103.59	2993.48	2238.98	2993.48	2553.44	2993.48	2881.44	2993.48	3146.11	2993.48	3486.97
2992.14	2346.63	2992.14	2088.05	2992.14	2225.72	2992.14	2540.74	2992.14	2871.31	2992.14	3135.97	2992.14	3470.25
2990.8	2325.05	2990.8	2081.44	2990.8	2215.3	2990.8	2527.93	2990.8	2862.92	2990.8	3125.69	2990.8	3457.72
2989.46	2305.29	2989.46	2068.61	2989.46	2209.49	2989.46	2511.35	2989.46	2850.97	2989.46	3110.25	2989.46	3446.36
2988.12	2287.84	2988.12	2050.1	2988.12	2192.93	2988.12	2501.35	2988.12	2839.76	2988.12	3098.38	2988.12	3436.56
2986.77	2261.85	2986.77	2035.19	2986.77	2180.25	2986.77	2489.16	2986.77	2821.98	2986.77	3085.02	2986.77	3422.43
2985.43	2239.78	2985.43	2023.53	2985.43	2168.27	2985.43	2472.9	2985.43	2811.93	2985.43	3078.14	2985.43	3406.83
2984.09	2214.29	2984.09	2004.21	2984.09	2152.71	2984.09	2452.68	2984.09	2796.82	2984.09	3073.59	2984.09	3402.24
2982.75	2188.84	2982.75	1999.15	2982.75	2140.29	2982.75	2434.31	2982.75	2784.67	2982.75	3066.81	2982.75	3390.6
2981.41	2174.34	2981.41	1978.9	2981.41	2122.46	2981.41	2418.69	2981.41	2764.46	2981.41	3055.61	2981.41	3378.81
2980.06	2158.1	2980.06	1961.61	2980.06	2107.79	2980.06	2408.52	2980.06	2748.08	2980.06	3046.31	2980.06	3365.3
2978.72	2133.43	2978.72	1945	2978.72	2092.46	2978.72	2397.08	2978.72	2733.39	2978.72	3038.96	2978.72	3346.87
2977.38	2120.72	2977.38	1926.04	2977.38	2078.47	2977.38	2386.63	2977.38	2715.93	2977.38	3030.2	2977.38	3335.4
2976.03	2102.61	2976.03	1904.28	2976.03	2069.41	2976.03	2374.15	2976.03	2705.47	2976.03	3025.67	2976.03	3323.58
2974.69	2081.98	2974.69	1892.45	2974.69	2062.9	2974.69	2368.8	2974.69	2698.23	2974.69	3017.73	2974.69	3308.18
2973.34	2071.66	2973.34	1882.67	2973.34	2055.91	2973.34	2356.03	2973.34	2688.71	2973.34	3011.34	2973.34	3300.29
2972	2062.86	2972	1862.22	2972	2047.5	2972	2342.01	2972	2677.91	2972	3000.93	2972	3289.67
2970.65	2043.75	2970.65	1848.15	2970.65	2040.68	2970.65	2335.34	2970.65	2665.94	2970.65	2994.39	2970.65	3283.02
2969.31	2024.5	2969.31	1839.33	2969.31	2034.63	2969.31	2321.73	2969.31	2661.9	2969.31	2986.48	2969.31	3273.26
2967.96	2013.93	2967.96	1827.94	2967.96	2028.72	2967.96	2320.17	2967.96	2654.51	2967.96	2981.94	2967.96	3271.68
2966.62	1992.11	2966.62	1818.95	2966.62	2024.06	2966.62	2313.42	2966.62	2651.17	2966.62	2969.66	2966.62	3265.31
2965.27	1976.55	2965.27	1808.28	2965.27	2015.65	2965.27	2300.88	2965.27	2640.21	2965.27	2962.84	2965.27	3257.65
2963.92	1958.96	2963.92	1794.32	2963.92	2005.02	2963.92	2296.01	2963.92	2634.47	2963.92	2955.15	2963.92	3246.75
2962.58	1949.57	2962.58	1789.68	2962.58	1990.97	2962.58	2292.43	2962.58	2619.35	2962.58	2947.7	2962.58	3234.67
2961.23	1941.76	2961.23	1776.64	2961.23	1975.34	2961.23	2293.98	2961.23	2612.48	2961.23	2938.42	2961.23	3227.46
2959.89	1935.46	2959.89	1768.53	2959.89	1965.92	2959.89	2293.6	2959.89	2603.54	2959.89	2927.27	2959.89	3219.11
2958.54	1926.22	2958.54	1762.81	2958.54	1955.81	2958.54	2289.31	2958.54	2600.55	2958.54	2917.83	2958.54	3215.56
2957.19	1918.41	2957.19	1750.95	2957.19	1944.07	2957.19	2277.79	2957.19	2591.31	2957.19	2906.65	2957.19	3210.03
2955.84	1908.49	2955.84	1736.76	2955.84	1931.86	2955.84	2275.91	2955.84	2580.88	2955.84	2898.34	2955.84	3206.07
2954.5	1893.04	2954.5	1724.49	2954.5	1921.47	2954.5	2264.78	2954.5	2571.68	2954.5	2890.51	2954.5	3203.62
2953.15	1880.5	2953.15	1709.96	2953.15	1910.79	2953.15	2256.55	2953.15	2564.88	2953.15	2883.61	2953.15	3194.17
2951.8	1878.12	2951.8	1693.34	2951.8	1905.94	2951.8	2250.35	2951.8	2552.02	2951.8	2877.63	2951.8	3182.85
2950.45	1869.68	2950.45	1681.34	2950.45	1899.2	2950.45	2245.62	2950.45	2543.29	2950.45	2871.96	2950.45	3171.55
2949.1	1863.87	2949.1	1663.31	2949.1	1895.42	2949.1	2233.29	2949.1	2531.74	2949.1	2860.84	2949.1	3163.38
2947.75	1856.89	2947.75	1656.65	2947.75	1884.89	2947.75	2225.82	2947.75	2522.28	2947.75	2850.45	2947.75	3154.24
2946.4	1849.7	2946.4	1650.34	2946.4	1877.55	2946.4	2223.63	2946.4	2515.8	2946.4	2841.23	2946.4	3146.55
2945.05	1844.13	2945.05	1638.26	2945.05	1871.96	2945.05	2213.96	2945.05	2508.57	2945.05	2834.89	2945.05	3136.27
2943.7	1832.23	2943.7	1625.43	2943.7	1867.63	2943.7	2209.15	2943.7	2500.43	2943.7	2828.13	2943.7	3127.95
2942.35	1821.6	2942.35	1617.17	2942.35	1866.43	2942.35	2203.92	2942.35	2495	2942.35	2818.56	2942.35	3118.16
2941	1815.22	2941	1604.73	2941	1859.62	2941	2193.86	2941	2490.86	2941	2813.07	2941	3111.56
2939.65	1803.13	2939.65	1590.59	2939.65	1855.17	2939.65	2186.88	2939.65	2486.78	2939.65	2805.29	2939.65	3105.87
2938.3	1789.1	2938.3	1582.81	2938.3	1855.07	2938.3	2182.93	2938.3	2483.09	2938.3	2798.76	2938.3	3100.86
2936.95	1781.56	2936.95	1578.96	2936.95	1846.06	2936.95	2183.33	2936.95	2479.15	2936.95	2790.76	2936.95	3096.42
2935.6	1775.41	2935.6	1570.31	2935.6	1836.3	2935.6	2180.24	2935.6	2476.62	2935.6	2789.34	2935.6	3094.24
2934.24	1762.67	2934.24	1571.56	2934.24	1825.62	2934.24	2174.17	2934.24	2473.33	2934.24	2782.21	2934.24	3090.39
2932.89	1747.82	2932.89	1567.81	2932.89	1808.25	2932.89	2163.18	2932.89	2466.05	2932.89	2782.18	2932.89	3088.08
2931.54	1739.1	2931.54	1564.97	2931.54	1793.99	2931.54	2163.13	2931.54	2459.79	2931.54	2776.95	2931.54	3082.51
2930.19	1738.52	2930.19	1563.44	2930.19	1775.03	2930.19	2155.97	2930.19	2454.4	2930.19	2769.05	2930.19	3075.96
2928.83	1734.97	2928.83	1553.78	2928.83	1765.93	2928.83	2148.68	2928.83	2451.82	2928.83	2753.99	2928.83	3073.04
2927.48	1719.87	2927.48	1550.5	2927.48	1756.9	2927.48	2140.18	2927.48	2441.74	2927.48	2746.25	2927.48	3064.88
2926.13	1710.66	2926.13	1537.2	2926.13	1742.52	2926.13	2127.44	2926.13	2440.12	2926.13	2737.84	2926.13	3062.71
2924.77	1700.98	2924.77	1530.61	2924.77	1733.16	2924.77	2117.06	2924.77	2431.05	2924.77	2726.95	2924.77	3057.46
2923.42	1691.41	2923.42	1521.7	2923.42	1720.5	2923.42	2110.42	2923.42	2427.16	2923.42	2718.58	2923.42	3053.64
2922.06	1683.15	2922.06	1513.37	2922.06	1711.65	2922.06	2096.73	2922.06	2424.79	2922.06	2713.75	2922.06	3049.22
2920.71	1666.77	2920.71	1506.98	2920.71	1697.07	2920.71	2085.37	2920.71	2415.43	2920.71	2708.34	2920.71	3031.83
2919.36	1663.97	2919.36	1501.86	2919.36	1700.87	2919.36	2077.1	2919.36	2404.79	2919.36	2702.54	2919.36	3025.13
2918	1653.62	2918	1492.64	2918	1695.71	2918	2062.72	2918	2396.34	2918	2694.37	2918	3020.72
2916.64	1639.91	2916.64	1488.18	2916.64	1689.89	2916.64	2050.95	2916.64	2395.06	2916.64	2679.88	2916.64	3011.82
2915.29	1625.66	2915.29	1483.34	2915.29	1684.14	2915.29	2043.19	2915.29	2387.91	2915.29	2671.18	2915.29	3004.66
2913.93	1614.18	2913.93	1473.37	2913.93	1673.7	2913.93	2037.34	2913.93	2382.04	2913.93	2670.26	2913.93	3003.9
2912.58	1602.16	2912.58	1462.74	2912.58	1671.24	2912.58	2030.34	2912.58	2374.31	2912.58	2671.05	2912.58	2996.79
2911.22	1592.42	2911.22	1448.95	2911.22	1672.56	2911.22	2028.79	2911.22	2366.33	2911.22	2668.32	2911.22	2991.97
2909.86	1582.64	2909.86	1436.86	2909.86	1670.86	2909.86	2019.91	2909.86	2362.48	2909.86	2664.9	2909.86	2989.29
2908.51	1580.94	2908.51	1425.49	2908.51	1666.86	2908.51	2018.21	2908.51	2356.38	2908.51	2657.99	2908.51	2983.24
2907.15	1573.85	2907.15	1420.16	2907.15	1669.54	2907.15	2016.69	2907.15	2348.29	2907.15	2655.72	2907.15	2982.91
2905.79	1562.98	2905.79	1419.93	2905.79	1669.31	2905.79	2008.4	2905.79	2340.85	2905.79	2653.38	2905.79	2979.32
2904.43	1559.96	2904.43	1418.78	2904.43	1662.88	2904.43	2008.45	2904.43	2334.59	2904.43	2649.4	2904.43	2977.39
2903.08	1562.23	2903.08	1416.08	2903.08	1663.63	2903.08	2003.07	2903.08	2334.26	2903.08	2648.76	2903.08	2975.03
2901.72	1556.94	2901.72	1418.94	2901.72	1661.61	2901.72	1996.73	2901.72	2330.79	2901.72	2643.89	2901.72	2968.84
2900.36	1559.69	2900.36	1416.64	2900.36	1663.54	2900.36	1985.95	2900.36	2324.57	2900.36	2643.76	2900.36	2965.19
2899	1561.77	2899	1417.61	2899	1659.96	2899	1980.63	2899	2319.16	2899	2636.61	2899	2961.49
2897.64	1556.41	2897.64	1413.76	2897.64	1651.69	2897.64	1971.15	2897.64	2316.43	2897.64	2632.99	2897.64	2959.19
2896.28	1551.76	2896.28	1401.57	2896.28	1646.97	2896.28	1972.16	2896.28	2311.31	2896.28	2624.52	2896.28	2958.78
2894.92	1545.99	2894.92	1396.16	2894.92	1642.84	2894.92	1966.91	2894.92	2306.11	2894.92	2623.34	2894.92	2957.78
2893.56	1540.29	2893.56	1386.56	2893.56	1638.03	2893.56	1962.07	2893.56	2306.25	2893.56	2617.5	2893.56	2953.24
2892.2	1540.26	2892.2	1385.22	2892.2	1632.93	2892.2	1959.16	2892.2	2299.73	2892.2	2611.94	2892.2	2945.99
2890.84	1535.51	2890.84	1375.31	2890.84	1619.56	2890.84	1954.33	2890.84	2299.81	2890.84	2611.3	2890.84	2938.47
2889.48	1526.78	2889.48	1366.88	2889.48	1612.44	2889.48	1952.67	2889.48	2290.97	2889.48	2609.89	2889.48	2934.94
2888.12	1511.07	2888.12	1365.03	2888.12	1603.79	2888.12	1947.84	2888.12	2283.65	2888.12	2601.05	2888.12	2922.96
2886.76	1508.11	2886.76	1361.13	2886.76	1609.62	2886.76	1945.83	2886.76	2279.11	2886.76	2598.73	2886.76	2918.72
2885.4	1498.91	2885.4	1353.56	2885.4	1604.44	2885.4	1941.79	2885.4	2277.66	2885.4	2594.13	2885.4	2915.91
2884.04	1489.94	2884.04	1349.42	2884.04	1600.25	2884.04	1940.78	2884.04	2277.3	2884.04	2590.07	2884.04	2908.48
2882.67	1481.21	2882.67	1339.29	2882.67	1596.83	2882.67	1938.93	2882.67	2270.4	2882.67	2589.21	2882.67	2907.39
2881.31	1474.83	2881.31	1337.34	2881.31	1585.49	2881.31	1942.13	2881.31	2266.69	2881.31	2589.46	2881.31	2906.04
2879.95	1470.12	2879.95	1333	2879.95	1588.36	2879.95	1935.96	2879.95	2263.07	2879.95	2583.38	2879.95	2897.82
2878.59	1472.39	2878.59	1328.42	2878.59	1590.48	2878.59	1938.2	2878.59	2258.69	2878.59	2577.23	2878.59	2895.55
2877.22	1463.66	2877.22	1323.86	2877.22	1583.96	2877.22	1940.92	2877.22	2255.82	2877.22	2575.66	2877.22	2891.01
2875.86	1457.36	2875.86	1320.92	2875.86	1580.84	2875.86	1940.12	2875.86	2253.13	2875.86	2574.63	2875.86	2884.69
2874.5	1452.67	2874.5	1317.75	2874.5	1580.3	2874.5	1940.35	2874.5	2248.33	2874.5	2577.38	2874.5	2882.11
2873.13	1450.67	2873.13	1311.75	2873.13	1579.36	2873.13	1929.82	2873.13	2246.57	2873.13	2571.9	2873.13	2875.36
2871.77	1455.04	2871.77	1303.33	2871.77	1580.54	2871.77	1926.76	2871.77	2242.43	2871.77	2565.11	2871.77	2865.87
2870.41	1458.5	2870.41	1297.34	2870.41	1579.47	2870.41	1925.13	2870.41	2242.13	2870.41	2562.25	2870.41	2861.49
2869.04	1451.65	2869.04	1298.07	2869.04	1575.91	2869.04	1919.91	2869.04	2237.38	2869.04	2559.36	2869.04	2856.39
2867.67	1448.7	2867.67	1293.25	2867.67	1574.42	2867.67	1915.13	2867.67	2235.97	2867.67	2554.63	2867.67	2855.77
2866.31	1441.14	2866.31	1291.8	2866.31	1564.63	2866.31	1912.8	2866.31	2235.17	2866.31	2552.3	2866.31	2852.82
2864.94	1435.51	2864.94	1283.39	2864.94	1555.71	2864.94	1907.89	2864.94	2234.66	2864.94	2546.89	2864.94	2850.86
2863.58	1432.98	2863.58	1274.18	2863.58	1557.72	2863.58	1908.21	2863.58	2235.27	2863.58	2539.77	2863.58	2851.58
2862.21	1424.38	2862.21	1273.39	2862.21	1555.94	2862.21	1900.68	2862.21	2234.64	2862.21	2539.78	2862.21	2848.15
2860.85	1415.02	2860.85	1268.96	2860.85	1551.74	2860.85	1897.59	2860.85	2231.3	2860.85	2540.78	2860.85	2843.55
2859.48	1413.53	2859.48	1265.41	2859.48	1544.48	2859.48	1890.85	2859.48	2228.96	2859.48	2538.65	2859.48	2839.06
2858.11	1409.07	2858.11	1258.65	2858.11	1535.97	2858.11	1886.99	2858.11	2226.84	2858.11	2534.97	2858.11	2835.98
2856.75	1403.44	2856.75	1258.53	2856.75	1531.96	2856.75	1886.11	2856.75	2225.03	2856.75	2532.42	2856.75	2832.18
2855.38	1395.23	2855.38	1254.61	2855.38	1529.24	2855.38	1879.85	2855.38	2222.75	2855.38	2526.28	2855.38	2823.29
2854.01	1387.34	2854.01	1249.01	2854.01	958.488	2854.01	1879.51	2854.01	2218.44	2854.01	2529.42	2854.01	2820.65
2852.64	1381.8	2852.64	1248.37	2852.64	1216.09	2852.64	1876.08	2852.64	2214.35	2852.64	2522.72	2852.64	2825.04
2851.28	1379.8	2851.28	1244.89	2851.28	1448.65	2851.28	1870.6	2851.28	2214.11	2851.28	2520.02	2851.28	2821.33
2849.91	1378	2849.91	1245.47	2849.91	1661.74	2849.91	1866.07	2849.91	2213.31	2849.91	2517.53	2849.91	2822.32
2848.54	1373.23	2848.54	1247.67	2848.54	1848.68	2848.54	1863.97	2848.54	2205.46	2848.54	2514.22	2848.54	2821.53
2847.17	1369.32	2847.17	1240.47	2847.17	2020.25	2847.17	1859.64	2847.17	2202.84	2847.17	2507.23	2847.17	2825.74
2845.8	1366.55	2845.8	1237.58	2845.8	2165.93	2845.8	1866.25	2845.8	2200.03	2845.8	2509.07	2845.8	2825.46
2844.43	1359.9	2844.43	1235.92	2844.43	2288.24	2844.43	1862.84	2844.43	2199.67	2844.43	2506.35	2844.43	2822.73
2843.06	1361.56	2843.06	1231.98	2843.06	2388.6	2843.06	1856.34	2843.06	2192.88	2843.06	2506.92	2843.06	2823.64
2841.69	1362.99	2841.69	1230.43	2841.69	2463.46	2841.69	1850.27	2841.69	2186.17	2841.69	2500.75	2841.69	2824.15
2840.32	1359.38	2840.32	1227.73	2840.32	2511.75	2840.32	1838.49	2840.32	2178.93	2840.32	2493.53	2840.32	2819.56
2838.95	1355.15	2838.95	1223.88	2838.95	2541.59	2838.95	1841.21	2838.95	2176.31	2838.95	2491.77	2838.95	2818.91
2837.58	1348.88	2837.58	1225.07	2837.58	2545.47	2837.58	1846.1	2837.58	2178.33	2837.58	2489.01	2837.58	2821.22
2836.21	1341.62	2836.21	1224.23	2836.21	2527.76	2836.21	1840.04	2836.21	2174.83	2836.21	2485.02	2836.21	2821.71
2834.84	1339.67	2834.84	1222.79	2834.84	2486.62	2834.84	1834.55	2834.84	2173.55	2834.84	2484.66	2834.84	2817.28
2833.47	1336.28	2833.47	1224.04	2833.47	2422.08	2833.47	1827.93	2833.47	2166.83	2833.47	2486.38	2833.47	2816.53
2832.09	1327.24	2832.09	1223.6	2832.09	2337.84	2832.09	1826.59	2832.09	2164.4	2832.09	2479.33	2832.09	2814.18
2830.72	1320.24	2830.72	1221.04	2830.72	2238.15	2830.72	1828.3	2830.72	2165.87	2830.72	2478.07	2830.72	2811.24
2829.35	1316.89	2829.35	1219.58	2829.35	2108.12	2829.35	1823.4	2829.35	2164.27	2829.35	2479.38	2829.35	2808.71
2827.98	1317.92	2827.98	1219.27	2827.98	1954.95	2827.98	1821.43	2827.98	2158.16	2827.98	2474.2	2827.98	2804.6
2826.6	1318.82	2826.6	1218.36	2826.6	1781.92	2826.6	1819.36	2826.6	2157.12	2826.6	2469.18	2826.6	2798.96
2825.23	1319.1	2825.23	1218.62	2825.23	1590.93	2825.23	1820.92	2825.23	2151.34	2825.23	2463.95	2825.23	2800
2823.86	1310.62	2823.86	1218.55	2823.86	1375.23	2823.86	1818.14	2823.86	2151.03	2823.86	2461.98	2823.86	2792.8
2822.48	1297.38	2822.48	1208.72	2822.48	1139.61	2822.48	1819.3	2822.48	2142.97	2822.48	2460.99	2822.48	2789.78
2821.11	1287.1	2821.11	1209.75	2821.11	879.156	2821.11	1813.52	2821.11	2138.26	2821.11	2458.28	2821.11	2786.72
2819.73	1292.1	2819.73	1210.01	2819.73	1450.54	2819.73	1813.78	2819.73	2134.65	2819.73	2453.93	2819.73	2789.42
2818.36	1289.3	2818.36	1207.38	2818.36	1452.62	2818.36	1808.44	2818.36	2133.39	2818.36	2454.98	2818.36	2785.64
2816.99	1290.55	2816.99	1202.95	2816.99	1457.44	2816.99	1806.61	2816.99	2129.51	2816.99	2456.83	2816.99	2783.89
2815.61	1281.33	2815.61	1198.71	2815.61	1457.05	2815.61	1806.47	2815.61	2122.36	2815.61	2455.9	2815.61	2779.13
2814.23	1276.84	2814.23	1201.12	2814.23	1458.65	2814.23	1806.42	2814.23	2125.05	2814.23	2452.35	2814.23	2783.2
2812.86	1283.06	2812.86	1203.65	2812.86	1460.91	2812.86	1806.94	2812.86	2127.42	2812.86	2455.17	2812.86	2779.34
2811.48	1286.97	2811.48	1203.52	2811.48	1464.11	2811.48	1802.73	2811.48	2126.88	2811.48	2450.21	2811.48	2778.53
2810.11	1286.16	2810.11	1198.11	2810.11	1456.63	2810.11	1797.95	2810.11	2121.46	2810.11	2450.05	2810.11	2776.52
2808.73	1285.58	2808.73	1197.38	2808.73	1453.74	2808.73	1792.18	2808.73	2122.56	2808.73	2452.93	2808.73	2773.61
2807.35	1280.61	2807.35	1191.41	2807.35	1448.59	2807.35	1792.29	2807.35	2124.61	2807.35	2450.94	2807.35	2772.06
2805.98	1276.32	2805.98	1185.96	2805.98	1453.17	2805.98	1792.38	2805.98	2128.29	2805.98	2449.97	2805.98	2772.19
2804.6	1273.14	2804.6	1183.24	2804.6	1442.22	2804.6	1789.23	2804.6	2128.52	2804.6	2446.31	2804.6	2769.02
2803.22	1274.91	2803.22	1177.93	2803.22	1435.33	2803.22	1781.98	2803.22	2128.29	2803.22	2447.29	2803.22	2766.67
2801.84	1276.68	2801.84	1179.06	2801.84	1429.52	2801.84	1776.55	2801.84	2130.52	2801.84	2446.62	2801.84	2760.17
2800.47	1276.48	2800.47	1174.26	2800.47	1428.55	2800.47	1772.91	2800.47	2133.41	2800.47	2440.68	2800.47	2757.53
2799.09	1277.12	2799.09	1172.3	2799.09	1427.74	2799.09	1774.43	2799.09	2132.98	2799.09	2439.43	2799.09	2749.45
2797.71	1276.31	2797.71	1169.9	2797.71	1423.38	2797.71	1778.29	2797.71	2132.69	2797.71	2437.67	2797.71	2745.04
2796.33	1277.31	2796.33	1165.42	2796.33	1421.41	2796.33	1777.99	2796.33	2133.28	2796.33	2433.61	2796.33	2744.23
2794.95	1276.37	2794.95	1168.78	2794.95	1416.07	2794.95	1776	2794.95	2129.88	2794.95	2427.75	2794.95	2742.42
2793.57	1266.07	2793.57	1168.45	2793.57	1416.13	2793.57	1777.89	2793.57	2128.15	2793.57	2424.28	2793.57	2740.9
2792.19	1255.26	2792.19	1170.2	2792.19	1413.74	2792.19	1777.42	2792.19	2120.96	2792.19	2422.55	2792.19	2739.58
2790.81	1246.98	2790.81	1164.71	2790.81	1410.51	2790.81	1778.94	2790.81	2118.77	2790.81	2422.63	2790.81	2732.89
2789.43	1244.61	2789.43	1157.42	2789.43	1408.68	2789.43	1778.8	2789.43	2112.64	2789.43	2423.16	2789.43	2731.51
2788.05	1245.35	2788.05	1154.28	2788.05	1410.04	2788.05	1774.19	2788.05	2107.06	2788.05	2420.39	2788.05	2729.05
2786.67	1249.4	2786.67	1146.75	2786.67	1418.26	2786.67	1777.08	2786.67	2103.17	2786.67	2422.98	2786.67	2725.34
2785.29	1236.81	2785.29	1145.12	2785.29	1420.57	2785.29	1772.08	2785.29	2098.23	2785.29	2427.54	2785.29	2721.56
2783.91	1238.53	2783.91	1143.49	2783.91	1421.03	2783.91	1772.87	2783.91	2091.7	2783.91	2429.59	2783.91	2720.32
2782.53	1232.92	2782.53	1148.3	2782.53	1418.64	2782.53	1774.3	2782.53	2088.73	2782.53	2428.93	2782.53	2720.35
2781.14	1227.36	2781.14	1151.63	2781.14	1416.67	2781.14	1772.98	2781.14	2088.02	2781.14	2426.72	2781.14	2729.88
2779.76	1237.1	2779.76	1148.75	2779.76	1420.61	2779.76	1767.4	2779.76	2085.26	2779.76	2430.16	2779.76	2732.84
2778.38	1235.27	2778.38	1141.53	2778.38	1417.4	2778.38	1765.45	2778.38	2081.96	2778.38	2427.19	2778.38	2730.85
2777	1229.54	2777	1139.92	2777	1413.81	2777	1765.35	2777	2080.24	2777	2431.48	2777	2732.08
2775.61	1220.28	2775.61	1138.03	2775.61	1413.69	2775.61	1759.57	2775.61	2078.61	2775.61	2432.21	2775.61	2732.76
2774.23	1211.95	2774.23	1126.75	2774.23	1410.34	2774.23	1754.02	2774.23	2077.12	2774.23	2423.38	2774.23	2731.93
2772.85	1206.11	2772.85	1125.03	2772.85	1410.45	2772.85	1748.4	2772.85	2074.7	2772.85	2421.67	2772.85	2731.54
2771.46	1203.27	2771.46	1124.83	2771.46	1402.12	2771.46	1749.1	2771.46	2076.41	2771.46	2417.61	2771.46	2729.3
2770.08	1199.67	2770.08	1122.44	2770.08	1401.78	2770.08	1746.93	2770.08	2076.95	2770.08	2410.79	2770.08	2728.78
2768.7	1196.36	2768.7	1122.13	2768.7	1398.73	2768.7	1745.86	2768.7	2076.15	2768.7	2403.83	2768.7	2727.43
2767.31	1193.02	2767.31	1115.72	2767.31	1398.59	2767.31	1748.29	2767.31	2075.01	2767.31	2398.28	2767.31	2724.39
2765.93	1190.72	2765.93	1111.8	2765.93	1396.97	2765.93	1752.13	2765.93	2069.92	2765.93	2397.89	2765.93	2724.62
2764.54	1185.69	2764.54	1110.75	2764.54	1393.44	2764.54	1757.43	2764.54	2073.83	2764.54	2392.93	2764.54	2724.1
2763.16	1180.03	2763.16	1106.66	2763.16	1394.5	2763.16	1751.52	2763.16	2076.77	2763.16	2390.87	2763.16	2725.91
2761.77	1176.69	2761.77	1110.64	2761.77	1390.64	2761.77	1746.76	2761.77	2074.25	2761.77	2390.72	2761.77	2725.47
2760.38	1169.87	2760.38	1108.16	2760.38	1389.73	2760.38	1751.94	2760.38	2071.38	2760.38	2391.9	2760.38	2722.94
2759	1167.77	2759	1110.38	2759	1386.84	2759	1749.04	2759	2068.07	2759	2390.55	2759	2720.24
2757.61	1169.18	2757.61	1105.94	2757.61	1388.55	2757.61	1749.72	2757.61	2066.95	2757.61	2388.86	2757.61	2717.99
2756.22	1167.95	2756.22	1105.05	2756.22	1387.03	2756.22	1746.71	2756.22	2065.32	2756.22	2391.06	2756.22	2716.15
2754.84	1169.15	2754.84	1099.96	2754.84	1389.93	2754.84	1748	2754.84	2066.35	2754.84	2390.5	2754.84	2711.89
2753.45	1162.01	2753.45	1099.75	2753.45	1389.53	2753.45	1745.18	2753.45	2063.69	2753.45	2390.16	2753.45	2706.2
2752.06	1154.2	--	--	2752.06	1387.21	2752.06	1740.03	2752.06	2059.71	2752.06	2393.18	2752.06	2705.35
2750.67	1160.28	2750.67	1101.51	2750.67	1381.48	2750.67	1738.54	2750.67	2058.91	2750.67	2394.24	2750.67	2704.5
2749.29	1162.22	2749.29	1107.04	2749.29	1377.16	2749.29	1738.71	2749.29	2057.32	2749.29	2396.21	2749.29	2704.54
2747.9	1163.53	2747.9	1106.58	2747.9	1372.17	2747.9	1733.12	2747.9	2059.26	2747.9	2403.97	2747.9	2707.32
2746.51	1170.57	2746.51	1102.26	2746.51	1373.18	2746.51	1727.04	2746.51	2059.49	2746.51	2404.48	2746.51	2701.47
2745.12	1162.82	2745.12	1101.88	2745.12	1367.8	2745.12	1724.47	2745.12	2062.12	2745.12	2405.53	2745.12	2691.51
2743.73	1158.94	2743.73	1100.4	2743.73	1366.39	2743.73	1720.02	2743.73	2056.85	2743.73	2409.43	2743.73	2691.88
2742.34	1155.08	2742.34	1100.84	2742.34	1362.7	2742.34	1708.65	2742.34	2050.12	2742.34	2408.5	2742.34	2685.21
2740.95	1157.18	2740.95	1094.3	2740.95	1363.71	2740.95	1705.38	2740.95	2050.12	2740.95	2404.44	2740.95	2682.98
2739.56	1155.57	2739.56	1091.34	2739.56	1365.14	2739.56	1707.16	2739.56	2048.1	2739.56	2402.63	2739.56	2685.5
2738.17	1155.06	2738.17	1090.01	2738.17	1363.05	2738.17	1703.37	2738.17	2047.17	2738.17	2394.89	2738.17	2682.4
2736.78	1152.19	2736.78	1088.57	2736.78	1365.05	2736.78	1698.91	2736.78	2042.82	2736.78	2388.28	2736.78	2682.54
2735.39	1149.63	2735.39	1081.44	2735.39	1363.81	2735.39	1692.02	2735.39	2042.42	2735.39	2387.07	2735.39	2680.9
2734	1149.89	2734	1075.28	2734	1362.92	2734	1695.48	2734	2040.11	2734	2386.91	2734	2678.62
2732.61	1146.61	2732.61	1069.58	2732.61	1367.2	2732.61	1696.56	2732.61	2039.54	2732.61	2383.89	2732.61	2680.15
2731.22	1145.81	2731.22	1065.28	2731.22	1367.1	2731.22	1695.91	2731.22	2044.99	2731.22	2384.07	2731.22	2681.12
2729.82	1132.7	2729.82	1066.84	2729.82	1366.51	2729.82	1691.75	2729.82	2042.32	2729.82	2379.5	2729.82	2684.13
2728.43	1127.87	2728.43	1062.74	2728.43	1369.36	2728.43	1691.49	2728.43	2042.04	2728.43	2371.38	2728.43	2681.42
2727.04	1119.19	2727.04	1063.46	2727.04	1371.93	2727.04	1693.9	2727.04	2040.16	2727.04	2365.94	2727.04	2679.43
2725.65	1111.71	2725.65	1061.95	2725.65	1370.37	2725.65	1693.99	2725.65	2041.66	2725.65	2359.04	2725.65	2677.58
2724.25	1108.96	2724.25	1063.75	2724.25	1367.47	2724.25	1696.99	2724.25	2043.98	2724.25	2353.16	2724.25	2674.35
2722.86	1105.89	2722.86	1063.87	2722.86	1366.26	2722.86	1699.06	2722.86	2043.59	2722.86	2352.32	2722.86	2674.04
2721.47	1108.62	2721.47	1055.84	2721.47	1364.75	2721.47	1702.04	2721.47	2040.93	2721.47	2347.19	2721.47	2671.13
2720.07	1102.97	2720.07	1052.89	2720.07	1363.77	2720.07	1699.37	2720.07	2035.04	2720.07	2345.08	2720.07	2668.63
2718.68	1105.18	2718.68	1054.08	2718.68	1363.18	2718.68	1702.36	2718.68	2039.15	2718.68	2346.8	2718.68	2663.31
2717.28	1106.49	2717.28	1050.13	2717.28	1355.97	2717.28	1709.23	2717.28	2040.65	2717.28	2346.2	2717.28	2661.94
2715.89	1098.27	2715.89	1046.63	2715.89	1358.84	2715.89	1712.65	2715.89	2044.7	2715.89	2346.13	2715.89	2660.96
2714.5	1090.92	2714.5	1040.94	2714.5	1362.3	2714.5	1710.1	2714.5	2046.44	2714.5	2347.29	2714.5	2659
2713.1	1092.73	2713.1	1038.83	2713.1	1368.17	2713.1	1707.66	2713.1	2046.34	2713.1	2341.35	2713.1	2653.53
2711.7	1096.34	2711.7	1042.7	2711.7	1364.65	2711.7	1706.65	2711.7	2043.45	2711.7	2346.23	2711.7	2650.32
2710.31	1098.31	2710.31	1037.69	2710.31	1360.59	2710.31	1707.05	2710.31	2037.24	2710.31	2351	2710.31	2651.68
2708.91	1095.75	2708.91	1035.41	2708.91	1358.65	2708.91	1707.54	2708.91	2035.96	2708.91	2351.78	2708.91	2649.48
2707.52	1094.7	2707.52	1036.51	2707.52	1363.23	2707.52	1709.87	2707.52	2036.13	2707.52	2351.14	2707.52	2652.14
2706.12	1088.75	2706.12	1041.52	2706.12	1362.41	2706.12	1706.62	2706.12	2031.91	2706.12	2354.17	2706.12	2654.55
2704.72	1091.71	2704.72	1040.23	2704.72	1361.6	2704.72	1698.88	2704.72	2029.21	2704.72	2354.14	2704.72	2655.26
2703.33	1090.15	2703.33	1046.29	2703.33	1358.62	2703.33	1697.18	2703.33	2026.95	2703.33	2356.31	2703.33	2658.64
2701.93	1084.06	2701.93	1041.7	2701.93	1353.44	2701.93	1692.76	2701.93	2022.45	2701.93	2359.11	2701.93	2664.04
2700.53	1084.36	2700.53	1044.2	2700.53	1349.99	2700.53	1698.04	2700.53	2022.08	2700.53	2359.14	2700.53	2669.52
2699.13	1078.67	2699.13	1047.84	2699.13	1347.16	2699.13	1697.17	2699.13	2020.39	2699.13	2354.83	2699.13	2674.7
2697.73	1073.03	2697.73	1051.2	2697.73	1345.24	2697.73	1691.03	2697.73	2019.71	2697.73	2352.17	2697.73	2679.45
2696.33	1061.42	2696.33	1053.24	2696.33	1344.53	2696.33	1688.44	2696.33	2013.46	2696.33	2345.38	2696.33	2678.64
2694.94	1056.14	2694.94	1054.06	2694.94	1344.1	2694.94	1685.04	2694.94	2013.19	2694.94	2344.56	2694.94	2682.95
2693.54	1059.35	2693.54	1056.01	2693.54	1340.11	2693.54	1680.82	2693.54	2012.43	2693.54	2345.63	2693.54	2681.38
2692.14	1056.2	2692.14	1057.91	2692.14	1331.84	2692.14	1675.64	2692.14	2014.1	2692.14	2347.61	2692.14	2682.24
2690.74	1061.11	2690.74	1054.53	2690.74	1327.06	2690.74	1672.59	2690.74	2008.91	2690.74	2343.95	2690.74	2679.64
2689.34	1061.47	2689.34	1054.06	2689.34	1327.83	2689.34	1672.98	2689.34	2007.81	2689.34	2344.94	2689.34	2678.71
2687.94	1062.33	2687.94	1046.33	2687.94	1321.07	2687.94	1671.39	2687.94	2010.18	2687.94	2340.05	2687.94	2676.77
2686.54	1058.66	2686.54	1049.63	2686.54	1322.51	2686.54	1671.95	2686.54	2010.27	2686.54	2336.98	2686.54	2674.12
2685.14	1055.92	2685.14	1042.37	2685.14	1322.12	2685.14	1677.65	2685.14	2019.1	2685.14	2336.87	2685.14	2668.86
2683.74	1049.08	2683.74	1031.89	2683.74	1319.08	2683.74	1677.76	2683.74	2017.92	2683.74	2335.37	2683.74	2669.23
2682.33	1042.58	2682.33	1027.32	2682.33	1322.37	2682.33	1680.74	2682.33	2022.91	2682.33	2334.11	2682.33	2669.2
2680.93	1044.52	2680.93	1028.71	2680.93	1318.05	2680.93	1680.42	2680.93	2020.2	2680.93	2335.4	2680.93	2666.69
2679.53	1047.4	2679.53	1025.66	2679.53	1319.12	2679.53	1681.48	2679.53	2022.5	2679.53	2334.29	2679.53	2663.34
2678.13	1051.3	2678.13	1018.96	2678.13	1318.69	2678.13	1686.89	2678.13	2017.19	2678.13	2337.47	2678.13	2662.35
2676.73	1050.56	2676.73	1019.62	2676.73	1315.32	2676.73	1688.29	2676.73	2017.61	2676.73	2337.94	2676.73	2663.2
2675.32	1055.19	2675.32	1019.32	2675.32	1315.6	2675.32	1691.41	2675.32	2016.56	2675.32	2333.17	2675.32	2664.99
2673.92	1056.48	2673.92	1019.28	2673.92	1320.57	2673.92	1688.5	2673.92	2013.48	2673.92	2334.17	2673.92	2667.38
2672.52	1065.71	2672.52	1020.74	2672.52	1317.26	2672.52	1682.6	2672.52	2013.03	2672.52	2332.63	2672.52	2665.21
2671.11	1076.87	2671.11	1023.3	2671.11	1321.02	2671.11	1678.99	2671.11	2008.34	2671.11	2333.81	2671.11	2664.94
2669.71	1070.1	2669.71	1020.51	2669.71	1320.79	2669.71	1677.31	2669.71	2011.55	2669.71	2331.02	2669.71	2667.51
2668.31	1073.13	2668.31	1020.94	2668.31	1324.8	2668.31	1679.38	2668.31	2009.32	2668.31	2330.41	2668.31	2669.36
2666.9	1078.09	2666.9	1027.36	2666.9	1326.27	2666.9	1680.73	2666.9	2009.2	2666.9	2324.81	2666.9	2672.21
2665.5	1077.1	2665.5	1028.64	2665.5	1324.76	2665.5	1679.39	2665.5	2006.63	2665.5	2325.06	2665.5	2669.33
2664.09	1080.41	2664.09	1029.42	2664.09	1327.9	2664.09	1673.91	2664.09	2008.49	2664.09	2322.89	2664.09	2668.33
2662.69	1085.2	2662.69	1028.87	2662.69	1324.85	2662.69	1671.55	2662.69	2009.14	2662.69	2323.48	2662.69	2668.93
2661.28	1083.71	2661.28	1032.74	2661.28	1321.75	2661.28	1659.98	2661.28	2008.96	2661.28	2327.72	2661.28	2667.46
2659.88	1085.73	2659.88	1034.73	2659.88	1319.52	2659.88	1652.58	2659.88	2011.3	2659.88	2329.63	2659.88	2661.34
2658.47	1081.37	2658.47	1037.96	2658.47	1317.1	2658.47	1651.03	2658.47	2013.6	2658.47	2331.82	2658.47	2659.76
2657.06	1081.36	2657.06	1033.97	2657.06	1317.8	2657.06	1654.69	2657.06	2010.85	2657.06	2330.2	2657.06	2655.52
2655.66	1071.95	2655.66	1039.09	2655.66	1316.64	2655.66	1654.33	2655.66	2012.86	2655.66	2332.76	2655.66	2655.53
2654.25	1071.89	2654.25	1038.15	2654.25	1315.41	2654.25	1657.39	2654.25	2012.29	2654.25	2334.85	2654.25	2654.69
2652.84	1065.82	2652.84	1035.99	2652.84	1318.4	2652.84	1662.11	2652.84	2010.07	2652.84	2337.37	2652.84	2651.75
2651.44	1068.01	2651.44	1026.88	2651.44	1319.89	2651.44	1661.61	2651.44	2011.87	2651.44	2337.74	2651.44	2645.3
2650.03	1062.19	2650.03	1026.63	2650.03	1314.51	2650.03	1660.5	2650.03	2011.34	2650.03	2337.68	2650.03	2644.48
2648.62	1051.55	2648.62	1031.47	2648.62	1317.14	2648.62	1668.23	2648.62	2013.37	2648.62	2339.39	2648.62	2647.32
2647.21	1044.66	2647.21	1036	2647.21	1317.54	2647.21	1668.31	2647.21	2008.95	2647.21	2338.24	2647.21	2646.51
2645.8	1042.97	2645.8	1032.71	2645.8	1319.94	2645.8	1671.9	2645.8	2009.6	2645.8	2334.42	2645.8	2645.55
2644.39	1047.38	2644.39	1031.35	2644.39	1317.87	2644.39	1677.49	2644.39	2006.77	2644.39	2335.35	2644.39	2643.35
2642.98	1045.74	2642.98	1036.26	2642.98	1314.69	2642.98	1675.88	2642.98	2008.59	2642.98	2333.35	2642.98	2641.33
2641.58	1039.84	2641.58	1028.44	2641.58	1316.12	2641.58	1674.16	2641.58	2008.16	2641.58	2332.95	2641.58	2638.85
2640.17	1039.56	2640.17	1029.52	2640.17	1316.89	2640.17	1670.29	2640.17	2004.15	2640.17	2329.08	2640.17	2636.2
2638.76	1038.77	2638.76	1028.32	2638.76	1319.99	2638.76	1670.71	2638.76	2004.02	2638.76	2331.71	2638.76	2632.55
2637.35	1032.63	2637.35	1027.78	2637.35	1321.42	2637.35	1671.85	2637.35	2001.46	2637.35	2331.96	2637.35	2635.7
2635.94	1022.1	2635.94	1027.6	2635.94	1320.86	2635.94	1673.51	2635.94	2006.07	2635.94	2327.77	2635.94	2637.11
2634.52	1030.25	2634.52	1030.84	2634.52	1316.1	2634.52	1681.23	2634.52	2004.52	2634.52	2325.94	2634.52	2636.55
2633.11	1029.56	2633.11	1027.29	2633.11	1315.41	2633.11	1678.02	2633.11	2004.58	2633.11	2328.82	2633.11	2641
2631.7	1028.42	2631.7	1022.29	2631.7	1311.4	2631.7	1675.24	2631.7	2007.86	2631.7	2329.27	2631.7	2639.1
2630.29	1028.55	2630.29	1019.83	2630.29	1309.23	2630.29	1675.24	2630.29	2009.75	2630.29	2327.22	2630.29	2641.14
2628.88	1023.6	2628.88	1021.23	2628.88	1306.95	2628.88	1672.26	2628.88	2008.98	2628.88	2326.21	2628.88	2645.34
2627.47	1011.89	2627.47	1021.29	2627.47	1306.97	2627.47	1666.64	2627.47	2010.02	2627.47	2328.05	2627.47	2642.31
2626.05	1011.15	2626.05	1020.01	2626.05	1306.77	2626.05	1668.66	2626.05	2012.25	2626.05	2330.85	2626.05	2643.3
2624.64	1009.03	2624.64	1016.38	2624.64	1305.14	2624.64	1669.6	2624.64	2008.03	2624.64	2331.42	2624.64	2643.59
2623.23	1009.97	2623.23	1009.85	2623.23	1306.29	2623.23	1669.55	2623.23	2005.26	2623.23	2329.89	2623.23	2643.54
2621.81	1014.88	2621.81	1007.86	2621.81	1306.49	2621.81	1668.23	2621.81	2004.34	2621.81	2330.69	2621.81	2643.96
2620.4	1022.59	2620.4	1002.97	2620.4	1311.11	2620.4	1667.75	2620.4	2003.43	2620.4	2328.21	2620.4	2642.1
2618.99	1017.97	2618.99	996.122	2618.99	1313.46	2618.99	1665.72	2618.99	2000.24	2618.99	2328.57	2618.99	2644.51
2617.57	1026.49	2617.57	993.956	2617.57	1312.72	2617.57	1660.39	2617.57	1995.38	2617.57	2326.08	2617.57	2644.38
2616.16	1020.44	2616.16	1001.63	2616.16	1311.72	2616.16	1658.59	2616.16	1993.97	2616.16	2326.27	2616.16	2646.72
2614.74	1016.62	2614.74	1003.94	2614.74	1314.46	2614.74	1660.17	2614.74	1988.19	2614.74	2326.51	2614.74	2648.46
2613.33	1017.86	2613.33	1004.24	2613.33	1310.83	2613.33	1656.59	2613.33	1991.18	2613.33	2320.16	2613.33	2644.79
2611.91	1021.9	2611.91	1004.72	2611.91	1307.86	2611.91	1653	2611.91	1994.01	2611.91	2324.2	2611.91	2637.43
2610.5	1018.44	2610.5	1007.19	2610.5	1310.93	2610.5	1651.17	2610.5	1991.2	2610.5	2326.7	2610.5	2633.01
2609.08	1014.46	2609.08	1006.39	2609.08	1316.71	2609.08	1647.22	2609.08	1987.34	2609.08	2325.26	2609.08	2628.61
2607.67	1012.43	2607.67	1001.06	2607.67	1317.73	2607.67	1646.34	2607.67	1984.73	2607.67	2324.8	2607.67	2627.93
2606.25	1012.57	2606.25	1003.79	2606.25	1318.56	2606.25	1647.49	2606.25	1983.74	2606.25	2322.95	2606.25	2627.69
2604.83	1007.1	2604.83	1002.39	2604.83	1315.91	2604.83	1649.17	2604.83	1983.24	2604.83	2327.68	2604.83	2624.2
2603.42	1005.19	2603.42	1004.74	2603.42	1312.28	2603.42	1649.22	2603.42	1981.42	2603.42	2321.17	2603.42	2623.06
2602	1001.89	2602	1005.82	2602	1309	2602	1653.4	2602	1982.06	2602	2322.18	2602	2619.2
2600.58	1006.96	2600.58	1004.27	2600.58	1306.57	2600.58	1654.78	2600.58	1985.19	2600.58	2320.26	2600.58	2619.41
2599.16	1006.46	2599.16	999.084	2599.16	1309.45	2599.16	1653.29	2599.16	1986.77	2599.16	2321.5	2599.16	2620.98
2597.75	995.907	2597.75	1000.86	2597.75	1305.34	2597.75	1652.78	2597.75	1987.67	2597.75	2318.98	2597.75	2620.46
2596.33	993.941	2596.33	1000.2	2596.33	1305.41	2596.33	1658.74	2596.33	1984.79	2596.33	2316.85	2596.33	2620.54
2594.91	989.593	2594.91	999.366	2594.91	1303.67	2594.91	1656.34	2594.91	1988.6	2594.91	2311.67	2594.91	2622.4
2593.49	983.305	2593.49	990.568	2593.49	1300.5	2593.49	1654.12	2593.49	1991.23	2593.49	2313.78	2593.49	2616.41
2592.07	982.419	2592.07	986.675	2592.07	1296.83	2592.07	1652.02	2592.07	1994.38	2592.07	2312.84	2592.07	2612.74
2590.65	980.199	2590.65	985.218	2590.65	1292.46	2590.65	1655.81	2590.65	1994.82	2590.65	2310.97	2590.65	2614.07
2589.23	979.804	2589.23	983.678	2589.23	1290.68	2589.23	1660.2	2589.23	1998.04	2589.23	2308.13	2589.23	2616.34
2587.81	978.742	2587.81	982.736	2587.81	1290.91	2587.81	1665.24	2587.81	1997.37	2587.81	2310.92	2587.81	2620.03
2586.39	972.984	2586.39	981.533	2586.39	1294.85	2586.39	1664.16	2586.39	1998.56	2586.39	2313.1	2586.39	2624.63
2584.97	970.825	2584.97	979.191	2584.97	1291.47	2584.97	1665.94	2584.97	1995.87	2584.97	2314.36	2584.97	2632.3
2583.55	980.514	2583.55	981.82	2583.55	1289.05	2583.55	1658.17	2583.55	1992.03	2583.55	2307.55	2583.55	2634
2582.13	979.329	2582.13	981.727	2582.13	1291.92	2582.13	1656.69	2582.13	1994.57	2582.13	2305.72	--	--
2580.71	978.473	2580.71	979.02	2580.71	1291.86	2580.71	1656.55	2580.71	1993.93	2580.71	2306.79	--	--
2579.29	980.453	2579.29	981.342	2579.29	1292.06	2579.29	1653.86	2579.29	1997.63	2579.29	2303.82	--	--
2577.86	982.136	2577.86	984.704	2577.86	1294.87	2577.86	1651.86	2577.86	1993.68	2577.86	2309.15	2577.86	2632.88
2576.44	974.343	2576.44	985.238	2576.44	1298.6	2576.44	1652.26	2576.44	1987.17	2576.44	2305.71	2576.44	2631.79
2575.02	972.654	2575.02	988.262	2575.02	1299.78	2575.02	1649.29	2575.02	1988.48	2575.02	2302.38	2575.02	2629.73
2573.6	969.342	2573.6	988.626	2573.6	1296.25	2573.6	1649.55	2573.6	1985.49	2573.6	2305.25	2573.6	2626.52
2572.17	965.814	2572.17	990.809	2572.17	1297.07	2572.17	1650.01	2572.17	1985.91	2572.17	2302.39	2572.17	2625.77
2570.75	967.443	2570.75	992.346	2570.75	1292.76	2570.75	1646.96	2570.75	1982.95	2570.75	2303.39	2570.75	2623.43
2569.33	966.091	2569.33	993.324	2569.33	1296.02	2569.33	1646.7	2569.33	1979.87	2569.33	2301.98	2569.33	2624.77
2567.9	968.501	2567.9	992.832	2567.9	1293.91	2567.9	1647.78	2567.9	1981.35	2567.9	2299.82	2567.9	2620.33
2566.48	970.494	2566.48	994.035	2566.48	1299.99	2566.48	1642.04	2566.48	1982.19	2566.48	2296.28	2566.48	2617.91
2565.05	969.979	2565.05	990.479	2565.05	1298.75	2565.05	1641.66	2565.05	1979.95	2565.05	2293.22	2565.05	2614.92
2563.63	965.08	2563.63	995.002	2563.63	1295.11	2563.63	1640.44	2563.63	1979.84	2563.63	2292.05	2563.63	2615.53
2562.2	973.11	2562.2	991.084	2562.2	1293.51	2562.2	1638.1	2562.2	1978.55	2562.2	2285.55	2562.2	2615.35
2560.78	966.004	2560.78	987.686	2560.78	1288.29	2560.78	1638.82	2560.78	1984	2560.78	2283.77	2560.78	2613.28
2559.35	966.672	2559.35	986.723	2559.35	1287.66	2559.35	1637.78	2559.35	1986.88	2559.35	2286.51	2559.35	2614.84
2557.93	964.711	2557.93	985.073	2557.93	1290.29	2557.93	1636.98	2557.93	1990.66	2557.93	2285.68	2557.93	2610.39
2556.5	966.864	2556.5	987.499	2556.5	1289.58	2556.5	1645.94	2556.5	1989.4	2556.5	2284.52	2556.5	2606.63
2555.07	963.896	2555.07	980.835	2555.07	1291.35	2555.07	1645.08	2555.07	1984.67	2555.07	2284.45	2555.07	2597.74
2553.65	966.976	2553.65	982.181	2553.65	1297.2	2553.65	1646.2	2553.65	1985.71	2553.65	2289.1	2553.65	2597.69
2552.22	963.262	2552.22	981.069	2552.22	1293.95	2552.22	1646.54	2552.22	1987.93	2552.22	2286.62	2552.22	2601.77
2550.79	964.44	2550.79	979.611	2550.79	1288.87	2550.79	1645.55	2550.79	1988.53	2550.79	2283.23	2550.79	2604.91
2549.37	965.449	2549.37	981.274	2549.37	1287.48	2549.37	1642.69	2549.37	1987.74	2549.37	2284.84	2549.37	2609.17
2547.94	962.683	2547.94	974.692	2547.94	1285.97	2547.94	1641.79	2547.94	1988.62	2547.94	2287.1	2547.94	2612.82
2546.51	957.016	2546.51	972.745	2546.51	1283.45	2546.51	1641.07	2546.51	1984.65	2546.51	2287.7	2546.51	2619.96
2545.08	950.707	2545.08	975.065	2545.08	1281.32	2545.08	1637.57	2545.08	1982.99	2545.08	2283.88	2545.08	2619.86
2543.65	946.54	2543.65	977.514	2543.65	1276.17	2543.65	1634.18	2543.65	1981.89	2543.65	2284.54	2543.65	2618.63
2542.22	934.865	2542.22	979.908	2542.22	1274.26	2542.22	1629.47	2542.22	1981.16	2542.22	2287.17	2542.22	2614.15
2540.79	929.043	2540.79	985.436	2540.79	1275.32	2540.79	1628.86	2540.79	1981.53	2540.79	2288.42	2540.79	2613.74
2539.36	924.993	2539.36	979.856	2539.36	1274.58	2539.36	1630.64	2539.36	1976.62	2539.36	2292.74	2539.36	2612.94
2537.93	916.819	2537.93	981.083	2537.93	1275.95	2537.93	1631.92	2537.93	1978.62	2537.93	2292.64	2537.93	2610.32
2536.5	914.441	2536.5	981.414	2536.5	1275.06	2536.5	1628.9	2536.5	1977.33	2536.5	2294.53	2536.5	2612.55
2535.07	912.755	2535.07	978.148	2535.07	1276.11	2535.07	1631.61	2535.07	1978.09	2535.07	2289.2	2535.07	2614.24
2533.64	909.711	2533.64	978.049	2533.64	1278.89	2533.64	1632.94	2533.64	1979.59	2533.64	2285.62	2533.64	2615.79
2532.21	905.899	2532.21	979.688	2532.21	1285.19	2532.21	1631.29	2532.21	1981.76	2532.21	2286.06	2532.21	2612.8
2530.78	906.417	2530.78	976.139	2530.78	1282.55	2530.78	1632.45	2530.78	1982.63	2530.78	2283.11	2530.78	2611.51
2529.35	907.648	2529.35	980.379	2529.35	1283.39	2529.35	1631.55	2529.35	1981.07	2529.35	2280.51	2529.35	2612.88
2527.92	908.927	2527.92	978.052	2527.92	1283.25	2527.92	1627.87	2527.92	1977.26	2527.92	2280.84	2527.92	2610.62
2526.48	905.166	2526.48	973.504	2526.48	1282.31	2526.48	1631.61	2526.48	1979.86	2526.48	2279.17	2526.48	2608.15
2525.05	913.118	2525.05	974.136	2525.05	1283.85	2525.05	1628.93	2525.05	1980.12	2525.05	2282.59	2525.05	2606.96
2523.62	913.751	2523.62	970.624	2523.62	1284.24	2523.62	1628.86	2523.62	1979.13	2523.62	2281.49	2523.62	2600.99
2522.19	917.345	2522.19	968.825	2522.19	1279.44	2522.19	1633.22	2522.19	1979.32	2522.19	2279.89	2522.19	2599.54
2520.75	920.649	2520.75	967.85	2520.75	1274.81	2520.75	1633.85	2520.75	1977.55	2520.75	2280.54	2520.75	2598.05
2519.32	922.31	2519.32	971.745	2519.32	1273.77	2519.32	1640.13	2519.32	1980.82	2519.32	2280.7	2519.32	2603.2
2517.88	922.33	2517.88	971.94	2517.88	1268.74	2517.88	1639.51	2517.88	1984.5	2517.88	2280.32	2517.88	2601.14
2516.45	925.43	2516.45	975.038	2516.45	1264.02	2516.45	1637.33	2516.45	1986.89	2516.45	2280.58	2516.45	2602.04
2515.02	924.019	2515.02	976.649	2515.02	1263.29	2515.02	1634.56	2515.02	1984.03	2515.02	2284.69	2515.02	2605.71
2513.58	924.809	2513.58	972.708	2513.58	1258.05	2513.58	1629.54	2513.58	1983.91	2513.58	2280.74	2513.58	2609.03
2512.15	922.101	2512.15	975.951	2512.15	1254.8	2512.15	1631.63	2512.15	1983.61	2512.15	2278.82	2512.15	2611.7
2510.71	925.268	2510.71	978.716	2510.71	1254.35	2510.71	1631.81	2510.71	1986.3	2510.71	2280.74	2510.71	2605.82
2509.28	928.356	2509.28	982.547	2509.28	1252.3	2509.28	1628.53	2509.28	1988.26	2509.28	2283.3	2509.28	2603.87
2507.84	927.154	2507.84	982.094	2507.84	1255.09	2507.84	1626.51	2507.84	1983.82	2507.84	2285.18	2507.84	2604.01
2506.4	922.578	2506.4	983.535	2506.4	1258.97	2506.4	1627.72	2506.4	1979.87	2506.4	2285.77	2506.4	2606.84
2504.97	918.996	2504.97	976.218	2504.97	1258	2504.97	1623.28	2504.97	1979.81	2504.97	2289.04	2504.97	2611.33
2503.53	913.893	2503.53	975.612	2503.53	1259.05	2503.53	1625.48	2503.53	1980.5	2503.53	2290.6	2503.53	2611.76
2502.09	912.798	2502.09	974	2502.09	1258.53	2502.09	1622.74	2502.09	1979.76	2502.09	2290.2	2502.09	2614.78
2500.66	911.34	2500.66	972.441	2500.66	1261.78	2500.66	1621.74	2500.66	1978.17	2500.66	2289.19	2500.66	2612.13
2499.22	900.343	2499.22	971.701	2499.22	1266.77	2499.22	1621.61	2499.22	1978.22	2499.22	2292.39	2499.22	2612.44
2497.78	899.597	2497.78	968.777	2497.78	1269.09	2497.78	1619.5	2497.78	1978.19	2497.78	2293.46	2497.78	2606.2
2496.34	898.106	2496.34	964.023	2496.34	1272.51	2496.34	1615.44	2496.34	1975.72	2496.34	2292.18	2496.34	2608.5
2494.9	895.457	2494.9	965.246	2494.9	1274.02	2494.9	1616.43	2494.9	1974.5	2494.9	2293.53	2494.9	2601.79
2493.46	889.769	2493.46	960.477	2493.46	1270.43	2493.46	1616.02	2493.46	1974.39	2493.46	2294.28	2493.46	2601.38
2492.03	883.047	2492.03	957.444	2492.03	1271.4	2492.03	1623.67	2492.03	1975.9	2492.03	2292.66	2492.03	2604.31
2490.59	885.193	2490.59	960.228	2490.59	1277.04	2490.59	1624.83	2490.59	1974.38	2490.59	2295.42	2490.59	2599.88
2489.15	885.115	2489.15	958.668	2489.15	1277.4	2489.15	1626.7	2489.15	1974.74	2489.15	2296.98	2489.15	2599.19
2487.71	881.225	2487.71	957.727	2487.71	1277.83	2487.71	1628.38	2487.71	1976.49	2487.71	2296.31	2487.71	2597.16
2486.27	883.458	2486.27	963.454	2486.27	1279.24	2486.27	1632.28	2486.27	1972.47	2486.27	2298.06	2486.27	2594.27
2484.83	885.173	2484.83	967.011	2484.83	1282.5	2484.83	1629.78	2484.83	1972.51	2484.83	2296.4	2484.83	2587.85
2483.38	885.065	2483.38	973.91	2483.38	1284.37	2483.38	1625.22	2483.38	1973.18	2483.38	2296.51	2483.38	2584.86
2481.94	886.275	2481.94	975.717	2481.94	1285.06	2481.94	1623.82	2481.94	1971.11	2481.94	2290.62	2481.94	2589.1
2480.5	887.603	2480.5	978.112	2480.5	1291.27	2480.5	1623.68	2480.5	1967.06	2480.5	2291.98	2480.5	2593.01
2479.06	897.097	2479.06	976.742	2479.06	1288.2	2479.06	1621.61	2479.06	1968.42	2479.06	2288.05	2479.06	2596.79
2477.62	905.574	2477.62	982.763	2477.62	1289.07	2477.62	1622.59	2477.62	1969.53	2477.62	2289.94	2477.62	2598.33
2476.18	911.698	2476.18	990.815	2476.18	1289.82	2476.18	1618.49	2476.18	1968.15	2476.18	2290.38	2476.18	2598.35
2474.73	912.575	2474.73	996.982	2474.73	1290.17	2474.73	1614.9	2474.73	1967.9	2474.73	2288.48	2474.73	2603
2473.29	914.714	2473.29	998.804	2473.29	1291.18	2473.29	1617.09	2473.29	1963.99	2473.29	2290.64	2473.29	2609.26
2471.85	910.785	2471.85	997.541	2471.85	1292.31	2471.85	1614.11	2471.85	1962.92	2471.85	2292.29	2471.85	2613.48
2470.41	913.405	2470.41	992.568	2470.41	1286.63	2470.41	1610.85	2470.41	1963.65	2470.41	2293.71	2470.41	2618.58
2468.96	911.133	2468.96	996.071	2468.96	1280.88	2468.96	1613.71	2468.96	1960.87	2468.96	2292.99	2468.96	2619.59
2467.52	907.355	2467.52	998.467	2467.52	1278.99	2467.52	1605.95	2467.52	1955.72	2467.52	2293.59	2467.52	2620.26
2466.07	909.52	2466.07	997.655	2466.07	1277.27	2466.07	1604.74	2466.07	1957.77	2466.07	2293.33	2466.07	2619.02
2464.63	904.49	2464.63	994.798	2464.63	1277.14	2464.63	1606.88	2464.63	1961.51	2464.63	2297.26	2464.63	2619.9
2463.18	903.345	2463.18	988.912	2463.18	1273.66	2463.18	1606.31	2463.18	1959.49	2463.18	2298.98	2463.18	2618.42
2461.74	900.608	2461.74	988.324	2461.74	1274.94	2461.74	1607.67	2461.74	1959.82	2461.74	2300.34	2461.74	2621.12
2460.29	897.335	2460.29	986.727	2460.29	1271.24	2460.29	1609.82	2460.29	1960.26	2460.29	2301.09	2460.29	2619.28
2458.85	890.721	2458.85	984.285	2458.85	1269.15	2458.85	1611.51	2458.85	1953.59	2458.85	2298.57	2458.85	2621.39
2457.4	890.154	2457.4	977.991	2457.4	1273.48	2457.4	1617.44	2457.4	1951.82	2457.4	2298.7	2457.4	2618.96
2455.96	888.031	2455.96	976.162	2455.96	1277.33	2455.96	1614.06	2455.96	1953.95	2455.96	2301.95	2455.96	2608.19
2454.51	886.218	2454.51	975.586	2454.51	1276.39	2454.51	1619.24	2454.51	1957.14	2454.51	2304.28	2454.51	2607.16
2453.06	885.317	2453.06	972.473	2453.06	1273.76	2453.06	1622.26	2453.06	1957.76	2453.06	2302.77	2453.06	2601.33
2451.62	888.258	2451.62	973.775	2451.62	1273.36	2451.62	1624.31	2451.62	1953.67	2451.62	2300.62	2451.62	2596.37
2450.17	882.267	2450.17	970.658	2450.17	1270.59	2450.17	1619.41	2450.17	1953.62	2450.17	2296.89	2450.17	2593.86
2448.72	876.914	2448.72	970.654	2448.72	1269.11	2448.72	1621.84	2448.72	1954.49	2448.72	2296.34	2448.72	2595.39
2447.27	873.098	2447.27	969.122	2447.27	1268.76	2447.27	1624.29	2447.27	1955.22	2447.27	2288.85	2447.27	2595.8
2445.82	872.366	2445.82	969.047	2445.82	1271.45	2445.82	1620.27	2445.82	1954.16	2445.82	2287.12	2445.82	2590.2
2444.38	874.068	2444.38	970.712	2444.38	1269.14	2444.38	1616.47	2444.38	1956.67	2444.38	2281.69	2444.38	2587.77
2442.93	867.762	2442.93	975.32	2442.93	1266.75	2442.93	1616.31	2442.93	1961.04	2442.93	2278.74	2442.93	2583.87
2441.48	858.679	2441.48	980.466	2441.48	1268.85	2441.48	1612.89	2441.48	1964.21	2441.48	2275.63	2441.48	2584.02
2440.03	854.936	2440.03	977.592	2440.03	1266.88	2440.03	1616.31	2440.03	1969.05	2440.03	2274.53	2440.03	2582.88
2438.58	850.998	2438.58	974.537	2438.58	1267.93	2438.58	1615.11	2438.58	1970.01	2438.58	2273.65	2438.58	2585.2
2437.13	847.226	2437.13	972.162	2437.13	1265.2	2437.13	1608.17	2437.13	1970.05	2437.13	2270.39	2437.13	2583.01
2435.68	843.084	2435.68	969.876	2435.68	1265.33	2435.68	1605.61	2435.68	1972.83	2435.68	2272.98	2435.68	2582.6
2434.23	838.968	2434.23	973.845	2434.23	1269.12	2434.23	1605.06	2434.23	1973.21	2434.23	2270.63	2434.23	2581.1
2432.78	836.861	2432.78	971.804	2432.78	1271.12	2432.78	1602.58	2432.78	1976.52	2432.78	2275.87	2432.78	2582.32
2431.32	838.373	2431.32	967.043	2431.32	1274.44	2431.32	1605.57	2431.32	1984.54	2431.32	2278.28	2431.32	2581.39
2429.87	837.369	2429.87	964.994	2429.87	1274.12	2429.87	1600.7	2429.87	1983.17	2429.87	2279.26	2429.87	2583.4
2428.42	842.24	2428.42	957.175	2428.42	1276.27	2428.42	1597.3	2428.42	1978.97	2428.42	2276.92	2428.42	2583.54
2426.97	849.904	2426.97	956.655	2426.97	1277.06	2426.97	1594.39	2426.97	1977.47	2426.97	2277.16	2426.97	2589.81
2425.52	854.986	2425.52	954.679	2425.52	1279.47	2425.52	1594.98	2425.52	1974.47	2425.52	2277.01	2425.52	2588.1
2424.06	853.139	2424.06	952.752	2424.06	1282.44	2424.06	1599.3	2424.06	1971.16	2424.06	2279.29	2424.06	2588.86
2422.61	854.526	2422.61	945.066	2422.61	1287.95	2422.61	1600.09	2422.61	1971.4	2422.61	2276.9	2422.61	2593.56
2421.16	853.995	2421.16	948.256	2421.16	1285.48	2421.16	1600.19	2421.16	1971.38	2421.16	2284.14	2421.16	2593.48
2419.71	862.899	2419.71	948.609	2419.71	1289.35	2419.71	1609.61	2419.71	1967.02	2419.71	2283.66	2419.71	2595.3
2418.25	857.329	2418.25	945.407	2418.25	1286.44	2418.25	1606.05	2418.25	1962	2418.25	2285.07	2418.25	2598.72
2416.8	850.955	2416.8	947.317	2416.8	1287.46	2416.8	1607.93	2416.8	1961.52	2416.8	2283.46	2416.8	2601.57
2415.34	845.234	2415.34	949.21	2415.34	1278.04	2415.34	1609.62	2415.34	1963.93	2415.34	2287.73	2415.34	2606.42
2413.89	841.406	2413.89	956.035	2413.89	1275.28	2413.89	1614.32	2413.89	1960.31	2413.89	2289.71	2413.89	2608.21
2412.43	839.56	2412.43	949.344	2412.43	1276.25	2412.43	1614.23	2412.43	1954.08	2412.43	2287.23	2412.43	2604.43
2410.98	842.255	2410.98	952.56	2410.98	1274.5	2410.98	1609.12	2410.98	1953.03	2410.98	2289	2410.98	2600.38
2409.52	837.555	2409.52	953.299	2409.52	1272.08	2409.52	1611.69	2409.52	1954.12	2409.52	2288.32	2409.52	2599.99
2408.07	834.726	2408.07	952.899	2408.07	1269.13	2408.07	1611.74	2408.07	1957.9	2408.07	2285.84	2408.07	2599.98
2406.61	830.89	2406.61	958.389	2406.61	1265.99	2406.61	1609.83	2406.61	1953.89	2406.61	2284.37	2406.61	2598.32
2405.15	830.235	2405.15	952.958	2405.15	1260.29	2405.15	1612.87	2405.15	1952.38	2405.15	2284	2405.15	2594.8
2403.7	827.804	2403.7	953.178	2403.7	1262.78	2403.7	1610	2403.7	1951.59	2403.7	2285.79	2403.7	2594.42
2402.24	829.891	2402.24	954.802	2402.24	1262.03	2402.24	1610.09	2402.24	1952.43	2402.24	2289.15	2402.24	2591.45
2400.78	824.248	2400.78	952.817	2400.78	1266.35	2400.78	1613.48	2400.78	1960.04	2400.78	2291.12	2400.78	2593.89
2399.32	831.689	2399.32	953.185	2399.32	1264.51	2399.32	1617.7	2399.32	1962.84	2399.32	2289.36	2399.32	2593.42
2397.87	835.291	2397.87	948.163	2397.87	1264.26	2397.87	1614.92	2397.87	1965.33	2397.87	2293.11	2397.87	2598.31
2396.41	842.073	2396.41	946.323	2396.41	1262.72	2396.41	1607.64	2396.41	1966.1	2396.41	2288.69	2396.41	2595.45
2394.95	844.85	2394.95	947.054	2394.95	1258.88	2394.95	1601.27	2394.95	1967.74	2394.95	2281.37	2394.95	2593.46
2393.49	845.098	2393.49	944.743	2393.49	1258.58	2393.49	1606.99	2393.49	1966.62	2393.49	2279.77	2393.49	2594.15
2392.03	840.858	2392.03	950.499	2392.03	1253.96	2392.03	1608.44	2392.03	1965.67	2392.03	2278.75	2392.03	2597.79
2390.57	838.289	2390.57	952.9	2390.57	1257.12	2390.57	1614.24	2390.57	1961.35	2390.57	2275.95	2390.57	2592.18
2389.11	831.732	2389.11	952.431	2389.11	1257.56	2389.11	1617.35	2389.11	1958.71	2389.11	2273.04	2389.11	2591.56
2387.65	836.606	2387.65	947.2	2387.65	1259.18	2387.65	1618.08	2387.65	1956.82	2387.65	2267.09	2387.65	2592.5
2386.19	839.023	2386.19	950.433	2386.19	1257.24	2386.19	1616.99	2386.19	1956.36	2386.19	2272.64	2386.19	2588.78
2384.73	839.759	2384.73	947.188	2384.73	1260.5	2384.73	1619.86	2384.73	1955.6	2384.73	2270.23	2384.73	2588.07
2383.27	830.705	2383.27	948.136	2383.27	1257.67	2383.27	1615.68	2383.27	1957.94	2383.27	2271.46	2383.27	2592.63
2381.81	833.864	2381.81	953.648	2381.81	1255.35	2381.81	1619.38	2381.81	1959.76	2381.81	2271.43	2381.81	2594.66
2380.35	833.813	2380.35	958.509	2380.35	1248.07	2380.35	1620.31	2380.35	1954.67	2380.35	2275.79	2380.35	2593.82
2378.89	833.412	2378.89	957.174	2378.89	1252.21	2378.89	1619.79	2378.89	1947.81	2378.89	2276.86	2378.89	2590.02
[truncated: 1,349 more rows]
